# Supplementary material for: The phylogeny of C/S1 bZIP transcription factors reveals a shared algal ancestry and the pre-angiosperm translational regulation of S1 transcripts
Source: Sci Rep. 2016 Jul 26;6:30444. doi: 10.1038/srep30444 (PMC4960570; doi:10.1038/srep30444)
Supplement: Supplementary Table S1 [file srep30444-s2.xls]

## Sheet: abbreviations
“The phylogeny of C/S1 bZIP transcription factors reveals a shared algal ancestry and the pre-angiosperm translational regulation of S1 transcripts”. Peviani A., Lastdrager J., Hanson J., Snel B.
Table S1. Species used in the phylogenetic analyses and abbreviations.
ABBREVIATIONS
group_code	group_full_name	group_common_name
CHL	Chlorophyta	green algae
CHA	Charophyta	green algae
BRY	Bryophyta	mosses, hornworts, liverworts
LYC	Lycopodiophyta	clubmosses, spikemosses, quillworts
PTE	Pteridophyta/Monilophyta	ferns
GYM	gymnosperms	conifers
ANG	angiosperms	flowering plants
MON	monocotyledons	monocots
EUD	eudicotyledons	dicots
FAB	fabids
MAL	malvids
BRA	brassicales
AST	asterids

## Sheet: sequence_sources
“The phylogeny of C/S1 bZIP transcription factors reveals a shared algal ancestry and the pre-angiosperm translational regulation of S1 transcripts”. Peviani A., Lastdrager J., Hanson J., Snel B.
Table S1. Species used in the phylogenetic analyses and abbreviations.
SEQUENCE SOURCES
group_code	species_code	species	common name	classification	type	release_version	release_date	source_name	source_links	publication_links
CHL	Cre	Chlamydomonas reinhardtii		Chlorophyta	genome	JGI v5.0	20140112	Phytozome 10	http://phytozome.jgi.doe.gov/pz/portal.html#	http://www.sciencemag.org/content/318/5848/245.long
=	=	=			protein	JGI v5.5	20140112	Phytozome 10	http://phytozome.jgi.doe.gov/pz/portal.html#	http://www.sciencemag.org/content/318/5848/245.long
CHA	Kfl	Klebsormidium flaccidum		Charophyceae/Charophyta (Klebsormidiophycae)	genome	v1.0	20120824	Klebsormidium flaccidum genome project	http://www.plantmorphogenesis.bio.titech.ac.jp/~algae_genome_project/klebsormidium/index.html	http://www.nature.com/ncomms/2014/140528/ncomms4978/full/ncomms4978.html
=	=	=			protein	=	20131203	Klebsormidium flaccidum genome project	http://genome.microbedb.jp/blast/blast_search/klebsormidium/genes	http://www.nature.com/ncomms/2014/140528/ncomms4978/full/ncomms4978.html
BRY	Ppa	Physcomitrella patens		Bryophyta	genome	v3.0	20140112	Phytozome 10	http://phytozome.jgi.doe.gov/pz/portal.html#	http://www.sciencemag.org/content/319/5859/64.long http://www.biomedcentral.com/1471-2164/14/498
=	=	=			protein	v3.1	20140112	Phytozome 10	http://phytozome.jgi.doe.gov/pz/portal.html#	http://www.sciencemag.org/content/319/5859/64.long http://www.biomedcentral.com/1471-2164/14/498
LYC	Smo	Selaginella moellendorffii		Lycopodiophyta/Lycophyta	genome	JGI v1.0	20121213	Phytozome 10	http://phytozome.jgi.doe.gov/pz/portal.html#	http://www.sciencemag.org/content/332/6032/960.long
=	=	=			protein	JGI v1.0	20121213	Phytozome 10	http://phytozome.jgi.doe.gov/pz/portal.html#	http://www.sciencemag.org/content/332/6032/960.long
PTE	Paq	Pteridium aquilinum	bracken fern, eagle fern	Moniliformopses/Pterydophyta (Polypodiales)	transcriptome		20100817	other	http://www.biomedcentral.com/1471-2164/12/99	http://www.biomedcentral.com/1471-2164/12/99
=	=	=			low coverage genome (1-2x)		20140728	other	http://digitalcommons.usu.edu/all_datasets/4/
PTE	Afi	Azolla filiculoides		Moniliformopses/Pterydophyta (Salviniales)	transcriptome		201405	other	http://onlinelibrary.wiley.com/doi/10.1111/nph.12708/suppinfo	http://onlinelibrary.wiley.com/doi/10.1111/nph.12708/full
PTE	Cri	Ceratopteris richardii		Moniliformopses/Pterydophyta (Polypodiales)	transcriptome		201206	other	http://www.amjbot.org/content/100/1/161/suppl/DC1	http://www.amjbot.org/content/100/1/161.full
=	=	=			low coverage genome (1-2x)		20140728	other	http://digitalcommons.usu.edu/all_datasets/4/
PTE	Cpr	Cystopteris protrusa		Moniliformopses/Pterydophyta (Polypodiales)	low coverage genome (1-2x)		20140728	other	http://digitalcommons.usu.edu/all_datasets/4/
PTE	Pgl	Polypodium glycyrrhiza		Moniliformopses/Pterydophyta (Polypodiales)	low coverage genome (1-2x)		20140728	other	http://digitalcommons.usu.edu/all_datasets/4/
PTE	Dco	Dipteris_conjugata		Moniliformopses/Pterydophyta (Gleicheniales)	low coverage genome (1-2x)		20140728	other	http://digitalcommons.usu.edu/all_datasets/4/
PTE	Pfo	Plagiogyria formosana		Moniliformopses/Pterydophyta (Cyatheales)	low coverage genome (1-2x)		20140728	other	http://digitalcommons.usu.edu/all_datasets/4/
GYM	Pta	Pinus taeda	loblolly pine	Gymnosperms (Coniferophyta)	genome	v1.01	20130723	PineRefSeq	http://www.pinegenome.org/pinerefseq/ http://loblolly.ucdavis.edu/bipod/ftp/Genome_Data/genome/pinerefseq/Pita/v1.01/	http://www.genomebiology.com/2014/15/3/R59
=	=	=			annotated genes (high quality)	v2	20140319	PineRefSeq	http://www.pinegenome.org/pinerefseq/ http://loblolly.ucdavis.edu/bipod/ftp/Genome_Data/genome/pinerefseq/Pita/v1.01/	http://www.genomebiology.com/2014/15/3/R59
GYM	Pab	Picea abies	Norway spruce	Gymnosperms (Coniferophyta)	protein high+medium+low conf.	v1.0	20131028	Congenie	http://congenie.org/ ftp://congenie.org/ConGenIE/FASTA/GenePrediction/	http://www.nature.com/nature/journal/v497/n7451/full/nature12211.html
=	=	=			genome	v1.0	20121212	Congenie	http://congenie.org/ ftp://congenie.org/ConGenIE/FASTA/GenomeAssemblies/	http://www.nature.com/nature/journal/v497/n7451/full/nature12211.html
GYM	Psi	Picea sitchensis	sitka spruce	Gymnosperms (Coniferophyta)	protein		20140506	Dendrome	http://dendrome.ucdavis.edu/treegenes/species/species_detail.php?id=210
=	=	=			assembled transcriptome	v1.0	20130719	Dendrome	http://dendrome.ucdavis.edu/treegenes/species/species_detail.php?id=210
=	=	=			assembled EST		20110426	PlantGDB	http://dendrome.ucdavis.edu/treegenes/transcriptome/transcr_summary.php http://loblolly.ucdavis.edu/bipod/ftp/pubseq/plantgdb/
GYM	Pgl	Picea glauca	white spruce	Gymnosperms (Coniferophyta)	assembled EST	v2.0	20100119	PlantGDB	http://dendrome.ucdavis.edu/treegenes/transcriptome/transcr_summary.php http://loblolly.ucdavis.edu/bipod/ftp/pubseq/plantgdb/	http://bioinformatics.oxfordjournals.org/content/29/12/1492.long
=	=	=			genome	v2.0	20130614	SmartForests	http://www.smartforests.ca/ProjectActivities/SequencingWhiteSpruce.aspx ftp://ftp.bcgsc.ca/public/Picea_Glauca/ http://www.ncbi.nlm.nih.gov/Traces/wgs/?val=ALWZ02	http://bioinformatics.oxfordjournals.org/content/29/12/1492.long
GYM	Asi	Abies sibirica		Gymnosperms (Coniferophyta)	genome draft		20130213	Congenie	ftp://congenie.org/ConGenIE/FASTA/GenomeAssemblies/
GYM	Jco	Juniperus communis		Gymnosperms (Coniferophyta)	genome draft		20130213	Congenie	ftp://congenie.org/ConGenIE/FASTA/GenomeAssemblies/
GYM	Psy	Pinus sylvestris		Gymnosperms (Coniferophyta)	genome draft		20130213	Congenie	ftp://congenie.org/ConGenIE/FASTA/GenomeAssemblies/
GYM	Tba	Taxus baccata		Gymnosperms (Coniferophyta)	genome draft		20130213	Congenie	ftp://congenie.org/ConGenIE/FASTA/GenomeAssemblies/
GYM	Ggn	Gnetum gnemon		Gymnosperms (Gnetophyta)	genome draft		20130213	Congenie	ftp://congenie.org/ConGenIE/FASTA/GenomeAssemblies/
ANG	Atr	Amborella trichopoda		basal Angiosperms (Amborellaceae)	protein	v1.0	20120807	Amborella GDB	http://www.amborella.org/ http://amborella.uga.edu/blast_databases/amborella-genome/	http://www.sciencemag.org/content/342/6165/1516
=	=	=			genome	v1.0	20120105	Amborella GDB	http://www.amborella.org/ http://amborella.uga.edu/blast_databases/amborella-genome/	http://www.sciencemag.org/content/342/6165/1516
MON	Osa	Oryza sativa	rice	Liliopsida/Monocotyledons (Poales)	genome	Rice Genome Annotation v7.0	20140112	Phytozome 10	http://phytozome.jgi.doe.gov/pz/portal.html#	http://www.ncbi.nlm.nih.gov/pmc/articles/PMC1751532/
=	=	=			protein	Rice Genome Annotation v7.0	20140112	Phytozome 10	http://phytozome.jgi.doe.gov/pz/portal.html#	http://www.ncbi.nlm.nih.gov/pmc/articles/PMC1751532/
MON	Bdi	Brachypodium distachyon	purple false brome	Liliopsida/Monocotyledons (Poales)	genome	JGI v2.0	20140227	Phytozome 10	http://phytozome.jgi.doe.gov/pz/portal.html#	http://www.nature.com/nature/journal/v463/n7282/full/nature08747.html
=	=	=			protein	JGI v2.1	20140227	Phytozome 10	http://phytozome.jgi.doe.gov/pz/portal.html#	http://www.nature.com/nature/journal/v463/n7282/full/nature08747.html
MON	Sbi	Sorghum bicolor	sorghum	Liliopsida/Monocotyledons (Poales)	genome	JGI v2.0	20140112	Phytozome 10	http://phytozome.jgi.doe.gov/pz/portal.html#	http://www.ncbi.nlm.nih.gov/pubmed/19189423
=	=	=			protein	JGI v2.1	20140112	Phytozome 10	http://phytozome.jgi.doe.gov/pz/portal.html#	http://www.ncbi.nlm.nih.gov/pubmed/19189423
MON	Zma	Zea mays	maize	Liliopsida/Monocotyledons (Poales)	genome	AGPv3	20140112	Phytozome 10	http://phytozome.jgi.doe.gov/pz/portal.html#	http://www.sciencemag.org/content/326/5956/1112.long
=	=	=			protein	6a	20140112	Phytozome 10	http://phytozome.jgi.doe.gov/pz/portal.html#	http://www.sciencemag.org/content/326/5956/1112.long
MON	Sit	Setaria italica	foxtail millet	Liliopsida/Monocotyledons (Poales)	genome	JGI v2.1	20140112	Phytozome 10	http://phytozome.jgi.doe.gov/pz/portal.html#	http://www.nature.com/nbt/journal/v30/n6/full/nbt.2196.html
=	=	=			protein	JGI v2.1	20140112	Phytozome 10	http://phytozome.jgi.doe.gov/pz/portal.html#	http://www.nature.com/nbt/journal/v30/n6/full/nbt.2196.html
MON	Pvi	Panicum virgatum	switchgrass	Liliopsida/Monocotyledons (Poales)	genome	JGI v1.0	20140112	Phytozome 10	http://phytozome.jgi.doe.gov/pz/portal.html#
=	=	=			protein	JGI v1.1	20140112	Phytozome 10	http://phytozome.jgi.doe.gov/pz/portal.html#
MON	Tae	Triticum aestivum	wheat	Liliopsida/Monocotyledons (Poales)	genome	IWSC v2.0	20140717	IWGSC	http://pgsb.helmholtz-muenchen.de/plant/wheat/index.jsp ftp://ftpmips.helmholtz-muenchen.de/plants/wheat/IWGSC/genome_assembly/	http://www.sciencemag.org/content/345/6194/1251788.full
=	=	=			protein	IWSC v2.2	20140718	IWGSC	http://pgsb.helmholtz-muenchen.de/plant/wheat/index.jsp ftp://ftpmips.helmholtz-muenchen.de/plants/wheat/IWGSC/genePrediction_v2.2/	http://www.sciencemag.org/content/345/6194/1251788.full
MON	Hvu	Hordeum vulgare	barley	Liliopsida/Monocotyledons (Poales)	genome		20121018	MIPS	http://pgsb.helmholtz-muenchen.de/plant/barley/index.jsp ftp://ftpmips.helmholtz-muenchen.de/plants/barley/public_data/sequences/	http://www.nature.com/nature/journal/v491/n7426/full/nature11543.html
=	=	=			protein		20120510	MIPS	http://pgsb.helmholtz-muenchen.de/plant/barley/index.jsp ftp://ftpmips.helmholtz-muenchen.de/plants/barley/public_data/genes/	http://www.nature.com/nature/journal/v491/n7426/full/nature11543.html
MON	Phe	Phyllostachys heterocycla	mose bamboo	Liliopsida/Monocotyledons (Poales)	genome	v 1.0	(201302?)	NCGR	http://202.127.18.221/bamboo/	http://www.nature.com/ng/journal/v45/n4/full/ng.2569.html
=	=	=			protein	v 1.0	(201302?)	NCGR	http://202.127.18.221/bamboo/	http://www.nature.com/ng/journal/v45/n4/full/ng.2569.html
MON	Ete	Eragrostis tef	tef	Liliopsida/Monocotyledons (Poales)	genome	v1.0	20140626	other	http://www.tef-research.org/genome.html http://130.92.252.158/tef/version1/	http://www.biomedcentral.com/1471-2164/15/581
=	=	=			protein		20140626	other	http://www.tef-research.org/genome.html http://130.92.252.158/tef/version1/	http://www.biomedcentral.com/1471-2164/15/581
MON	Pda	Phoenix dactylifera	date palm	Liliopsida/Monocotyledons (Arecales)	genome	v3.0	(201108?)	Cornell MC Qtar	http://qatar-weill.cornell.edu/research/datepalmGenome/
=	=	=			protein	v3.0	(201108?)	Cornell MC Qtar	http://qatar-weill.cornell.edu/research/datepalmGenome/
MON	Eol	Elaeis oleifera	American oil palm	Liliopsida/Monocotyledons (Arecales)	genome	v1.0	20140811	other	http://www.ncbi.nlm.nih.gov/Traces/wgs/?val=ASIR01	http://www.nature.com/nature/journal/v500/n7462/full/nature12309.html
MON	Egu	Elaeis guineensis	African oil palm	Liliopsida/Monocotyledons (Arecales)	genome	v1.0	20140811	other	http://www.ncbi.nlm.nih.gov/Traces/wgs/?val=ASJS01	http://www.nature.com/nature/journal/v500/n7462/full/nature12309.html
MON	Mac	Musa acuminata	banana	Liliopsida/Monocotyledons (Zingiberales)	genome		201207	CIRAD	http://www.musagenomics.org http://banana-genome.cirad.fr http://banana-genome.cirad.fr/content/download-dh-pahang	http://www.nature.com/nature/journal/v488/n7410/full/nature11241.html
=	=	=			protein		201207	CIRAD	http://www.musagenomics.org http://banana-genome.cirad.fr http://banana-genome.cirad.fr/content/download-dh-pahang	http://www.nature.com/nature/journal/v488/n7410/full/nature11241.html
MON	Spo	Spirodela polyrhiza	duckweed	Liliopsida/Monocotyledons (Alismatales)	genome	JGI v1.0	20140612	Phytozome 10	http://phytozome.jgi.doe.gov/pz/portal.html#	http://www.nature.com/ncomms/2014/140219/ncomms4311/full/ncomms4311.html
=	=	=			protein	JGI v2.0	20140612	Phytozome 10	http://phytozome.jgi.doe.gov/pz/portal.html#	http://www.nature.com/ncomms/2014/140219/ncomms4311/full/ncomms4311.html
MON	Peq	Phalaenopsis equestris	orchid	Liliopsida/Monocotyledons (Asparagales)	genome		20130121	other	ftp://ftp.genomics.org.cn/from_BGISZ/20130120/	http://www.nature.com/ng/journal/v47/n1/full/ng.3149.html
=	=	=			protein		20130121	other	ftp://ftp.genomics.org.cn/from_BGISZ/20130120/	http://www.nature.com/ng/journal/v47/n1/full/ng.3149.html
EUD	Aco	Aquilegia coerulea	columbine	Eudicotyledons (Ranunculales)	genome	JGI v1.0	20140112	Phytozome 10	http://phytozome.jgi.doe.gov/pz/portal.html#
=	=	=			protein	JGI v1.1	20140112	Phytozome 10	http://phytozome.jgi.doe.gov/pz/portal.html#
EUD	Nnu	Nelumbo nucifera	sacred lotus	Eudicotyledons (Proteales)	genome		20130505	other	http://www.ncbi.nlm.nih.gov/Traces/wgs/?val=AQOG01	http://genomebiology.com/2013/14/5/R41
EUD	Bvu	Beta vulgaris	sugar beet	Eudicotyledons (Caryophyllales)	genome		20131213	other	http://www.ncbi.nlm.nih.gov/Traces/wgs/?val=AYZS01	http://www.nature.com/nature/journal/v505/n7484/full/nature12817.html
EUD	Dca	Dianthus caryophyllus	carnation	Eudicotyledons (Caryophyllales)	genome		20131218	other	http://www.ncbi.nlm.nih.gov/Traces/wgs/?val=BAUD01	http://www.ncbi.nlm.nih.gov/genome/14768
EUD	Vvi	Vitis vinifera	grape	Eudicotyledons (Rosids - Vitales)	genome	Genoscope 12x	2010	Phytozome 10	http://phytozome.jgi.doe.gov/pz/portal.html#	http://www.nature.com/nature/journal/v449/n7161/full/nature06148.html
=	=	=			protein	Genoscope 12x	2010	Phytozome 10	http://phytozome.jgi.doe.gov/pz/portal.html#	http://www.nature.com/nature/journal/v449/n7161/full/nature06148.html
FAB	Mes	Manihot esculenta	cassava	Eudicotyledons (Rosids – Fabids - Malpighiales)	genome	JGI v4.0	20140112	Phytozome 10	http://phytozome.jgi.doe.gov/pz/portal.html#	http://www.ncbi.nlm.nih.gov/pmc/articles/PMC3322327/
=	=	=			protein	JGI v4.1	20140112	Phytozome 10	http://phytozome.jgi.doe.gov/pz/portal.html#	http://www.ncbi.nlm.nih.gov/pmc/articles/PMC3322327/
FAB	Rco	Ricinus communis	castor bean	Eudicotyledons (Rosids – Fabids - Malpighiales)	genome	TIGR v0.1	20140112	Phytozome 10	http://phytozome.jgi.doe.gov/pz/portal.html#	http://www.nature.com/nbt/journal/v28/n9/full/nbt.1674.html
=	=	=			protein	TIGR v0.1	20140112	Phytozome 10	http://phytozome.jgi.doe.gov/pz/portal.html#	http://www.nature.com/nbt/journal/v28/n9/full/nbt.1674.html
FAB	Jcu	Jatropha curcas	jatropha	Eudicotyledons (Rosids – Fabids - Malpighiales)	genome	v4.5	20120611	KDRI	http://www.kazusa.or.jp/jatropha/ ftp://ftp.kazusa.or.jp/pub/jatropha/	http://dnaresearch.oxfordjournals.org/content/18/1/65
=	=	=			protein	v4.5	20120611	KDRI	http://www.kazusa.or.jp/jatropha/ ftp://ftp.kazusa.or.jp/pub/jatropha/	http://dnaresearch.oxfordjournals.org/content/18/1/65
FAB	Lus	Linum usitatissimum	flax	Eudicotyledons (Rosids – Fabids - Malpighiales)	genome	JGI v1.0	20140112	Phytozome 10	http://phytozome.jgi.doe.gov/pz/portal.html#	http://onlinelibrary.wiley.com/doi/10.1111/j.1365-313X.2012.05093.x/abstract
=	=	=			protein	JGI v1.0	20140112	Phytozome 10	http://phytozome.jgi.doe.gov/pz/portal.html#	http://onlinelibrary.wiley.com/doi/10.1111/j.1365-313X.2012.05093.x/abstract
FAB	Ptr	Populus trichocarpa	poplar	Eudicotyledons (Rosids – Fabids - Malpighiales)	genome	JGI v3.0	20140112	Phytozome 10	http://phytozome.jgi.doe.gov/pz/portal.html#	http://www.sciencemag.org/content/313/5793/1596.long
=	=	=			protein	JGI v3.0	20140112	Phytozome 10	http://phytozome.jgi.doe.gov/pz/portal.html#	http://www.sciencemag.org/content/313/5793/1596.long
FAB	Spu	Salix purpurea	shrub willow	Eudicotyledons (Rosids – Fabids - Malpighiales)	genome	JGI v1.0	20140801	Phytozome 10	http://phytozome.jgi.doe.gov/pz/portal.html#
=	=	=			protein	JGI v1.0	20140801	Phytozome 10	http://phytozome.jgi.doe.gov/pz/portal.html#
FAB	Lja	Lotus japonicus	lotus	Eudicotyledons (Rosids – Fabids - Fabales)	genome	v2.5	20101021	KDRI	ftp://ftp.kazusa.or.jp/pub/lotus/	http://dnaresearch.oxfordjournals.org/content/15/4/227.abstract
=	=	=			protein	v2.5	20101021	KDRI	ftp://ftp.kazusa.or.jp/pub/lotus/	http://dnaresearch.oxfordjournals.org/content/15/4/227.abstract
FAB	Mtr	Medicago truncatula	barrel medic	Eudicotyledons (Rosids – Fabids - Fabales)	genome	JGI v4.0	20140112	Phytozome 10	http://phytozome.jgi.doe.gov/pz/portal.html#	http://www.nature.com/nature/journal/v480/n7378/full/nature10625.html
=	=	=			protein	JGI v4.1	20140112	Phytozome 10	http://phytozome.jgi.doe.gov/pz/portal.html#	http://www.nature.com/nature/journal/v480/n7378/full/nature10625.html
FAB	Pvu	Phaseolus vulgaris	common bean	Eudicotyledons (Rosids – Fabids - Fabales)	genome	JGI v1.0	20140112	Phytozome 10	http://phytozome.jgi.doe.gov/pz/portal.html#	http://www.nature.com/ng/journal/v46/n7/full/ng.3008.html
=	=	=			protein	JGI v1.0	20140112	Phytozome 10	http://phytozome.jgi.doe.gov/pz/portal.html#	http://www.nature.com/ng/journal/v46/n7/full/ng.3008.html
FAB	Gma	Glycine max	soybean	Eudicotyledons (Rosids – Fabids - Fabales)	genome	JGI v2.0	20121213	Phytozome 10	http://phytozome.jgi.doe.gov/pz/portal.html#	http://www.nature.com/nature/journal/v463/n7278/full/nature08670.html
=	=	=			protein	Wm82.a2.v1	20121213	Phytozome 10	http://phytozome.jgi.doe.gov/pz/portal.html#	http://www.nature.com/nature/journal/v463/n7278/full/nature08670.html
FAB	Cca	Cajanus cajan	pigeon pea	Eudicotyledons (Rosids – Fabids - Fabales)	genome		20120322	other	http://www.icrisat.org/gt-bt/iipg/Genome_Manuscript.html http://www.ncbi.nlm.nih.gov/Traces/wgs/?val=AGCT01	http://www.nature.com/nbt/journal/v30/n1/abs/nbt.2022.html
=	=	=			protein		20110713	other	http://www.icrisat.org/gt-bt/iipg/Genome_Manuscript.html	http://www.nature.com/nbt/journal/v30/n1/abs/nbt.2022.html
FAB	Csa	Cucumis sativus	cucumber	Eudicotyledons (Rosids – Fabids - Cucurbitales)	genome	JGI v1.0	20140112	Phytozome 10	http://phytozome.jgi.doe.gov/pz/portal.html#
=	=	=			protein	JGI v1.0	20140112	Phytozome 10	http://phytozome.jgi.doe.gov/pz/portal.html#
FAB	Cme	Cucumis melo	melon	Eudicotyledons (Rosids – Fabids - Cucurbitales)	genome	v3.5.1	201310	other	https://melonomics.net https://melonomics.net/files/Genome/Melon_genome_v3.5.1/	http://www.pnas.org/content/109/29/11872
FAB	Ppe	Prunus persica	peach	Eudicotyledons (Rosids – Fabids - Rosales)	genome	JGI v2.0	20141222	Phytozome 10	http://phytozome.jgi.doe.gov/pz/portal.html#	http://www.nature.com/ng/journal/v45/n5/full/ng.2586.html
=	=	=			protein	JGI v2.1	20141222	Phytozome 10	http://phytozome.jgi.doe.gov/pz/portal.html#	http://www.nature.com/ng/journal/v45/n5/full/ng.2586.html
FAB	Mdo	Malus domestica	apple	Eudicotyledons (Rosids – Fabids - Rosales)	genome	JGI v1.0	20140112	Phytozome 10	http://phytozome.jgi.doe.gov/pz/portal.html#	http://www.nature.com/ng/journal/v42/n10/full/ng.654.html
=	=	=			protein	JGI v1.0	20140112	Phytozome 10	http://phytozome.jgi.doe.gov/pz/portal.html#	http://www.nature.com/ng/journal/v42/n10/full/ng.654.html
FAB	Fve	Fragaria vesca	strawberry	Eudicotyledons (Rosids – Fabids - Rosales)	genome	JGI v1.1	20140112	Phytozome 10	http://phytozome.jgi.doe.gov/pz/portal.html#	http://www.nature.com/ng/journal/v43/n2/full/ng.740.html
=	=	=			protein	JGI v1.1	20140112	Phytozome 10	http://phytozome.jgi.doe.gov/pz/portal.html#	http://www.nature.com/ng/journal/v43/n2/full/ng.740.html
FAB	Cst	Cannabis sativa (Purple Kush)	cannabis	Eudicotyledons (Rosids – Fabids - Rosales)	genome		20150304	other	http://genome.ccbr.utoronto.ca/downloads.html	http://genomebiology.com/2011/12/10/r102
FAB	Bna	Betula nana	alpine birch	Eudicotyledons (Rosids – Fabids - Fagales)	genome		20150130	other	http://www.ncbi.nlm.nih.gov/Traces/wgs/?val=CAOK01	http://www.ncbi.nlm.nih.gov/genome/18318
MAL	Egr	Eucalyptus grandis	rose gum	Eudicotyledons (Rosids – Malvids - Myrtales)	genome	JGI v2.0	20141223	Phytozome 10	http://phytozome.jgi.doe.gov/pz/portal.html#	http://www.nature.com/doifinder/10.1038/nature13308
=	=	=			protein	JGI v2.0	20141223	Phytozome 10	http://phytozome.jgi.doe.gov/pz/portal.html#	http://www.nature.com/doifinder/10.1038/nature13308
MAL	Gra	Gossypium raimondii	cotton	Eudicotyledons (Rosids – Malvids - Malvales)	genome	JGI v2.0	20140112	Phytozome 10	http://phytozome.jgi.doe.gov/pz/portal.html#	http://www.nature.com/nature/journal/v492/n7429/full/nature11798.html
=	=	=			protein	JGI v2.1	20140112	Phytozome 10	http://phytozome.jgi.doe.gov/pz/portal.html#	http://www.nature.com/nature/journal/v492/n7429/full/nature11798.html
MAL	Tca	Theobroma cacao	cocoa	Eudicotyledons (Rosids – Malvids - Malvales)	genome	CGD v1.0	20120308	Phytozome 10	http://phytozome.jgi.doe.gov/pz/portal.html#	http://www.nature.com/ng/journal/v43/n2/full/ng.736.html
=	=	=			protein	JGI 1.1	20120308	Phytozome 10	http://phytozome.jgi.doe.gov/pz/portal.html#	http://www.nature.com/ng/journal/v43/n2/full/ng.736.html
MAL	Csi	Citrus sisensis	orange	Eudicotyledons (Rosids – Malvids - Sapindales)	genome	JGI v1.0	20140112	Phytozome 10	http://phytozome.jgi.doe.gov/pz/portal.html#	http://www.nature.com/nbt/journal/v32/n7/full/nbt.2906.html
=	=	=			protein	JGI v1.1	20140112	Phytozome 10	http://phytozome.jgi.doe.gov/pz/portal.html#	http://www.nature.com/nbt/journal/v32/n7/full/nbt.2906.html
MAL	Ccl	Citrus clementina	clementine	Eudicotyledons (Rosids – Malvids - Sapindales)	genome	JGI v1.0	20140112	Phytozome 10	http://phytozome.jgi.doe.gov/pz/portal.html#	http://www.nature.com/nbt/journal/v32/n7/full/nbt.2906.html
=	=	=			protein	JGI v1.0	20140112	Phytozome 10	http://phytozome.jgi.doe.gov/pz/portal.html#	http://www.nature.com/nbt/journal/v32/n7/full/nbt.2906.html
BRA	Ath	Arabidopsis thaliana (Columbia)	thale cress	Eudicotyledons (Rosids – Malvids – Brassicales)	genome	TAIR10	20120416	TAIR	http://www.arabidopsis.org/index.jsp ftp://ftp.arabidopsis.org/home/tair/	http://nar.oxfordjournals.org/content/40/D1/D1202.long
=	=	=			protein	TAIR10	20120416	TAIR	http://www.arabidopsis.org/index.jsp ftp://ftp.arabidopsis.org/home/tair/	http://nar.oxfordjournals.org/content/40/D1/D1202.long
BRA	Aly	Arabidopsis lyrata	lyrate rockcress	Eudicotyledons (Rosids – Malvids – Brassicales)	genome	JGI v1.0	20120808	Phytozome 10	http://phytozome.jgi.doe.gov/pz/portal.html#	http://www.nature.com/ng/journal/v43/n5/full/ng.807.html
=	=	=			protein	JGI v1.0	20120808	Phytozome 10	http://phytozome.jgi.doe.gov/pz/portal.html#	http://www.nature.com/ng/journal/v43/n5/full/ng.807.html
BRA	Aha	Arabidopsis halleri		Eudicotyledons (Rosids – Malvids – Brassicales)	genome	JGI v1.0	20140112	Phytozome 10	http://phytozome.jgi.doe.gov/pz/portal.html#
=	=	=			protein	JGI v1.1	20140112	Phytozome 10	http://phytozome.jgi.doe.gov/pz/portal.html#
BRA	Bst	Boechera stricta	drummond's rockcress	Eudicotyledons (Rosids – Malvids – Brassicales)	genome	JGI v1.0	20140112	Phytozome 10	http://phytozome.jgi.doe.gov/pz/portal.html#
=	=	=			protein	JGI v1.2	20140112	Phytozome 10	http://phytozome.jgi.doe.gov/pz/portal.html#
BRA	Cru	Capsella rubella	red shepherd's purse	Eudicotyledons (Rosids – Malvids – Brassicales)	genome	JGI v1.0	20120808	Phytozome 10	http://phytozome.jgi.doe.gov/pz/portal.html#	http://www.nature.com/ng/journal/v45/n7/full/ng.2669.html
=	=	=			protein	JGI v1.0	20120808	Phytozome 10	http://phytozome.jgi.doe.gov/pz/portal.html#	http://www.nature.com/ng/journal/v45/n7/full/ng.2669.html
BRA	Cgr	Capsella grandiflora		Eudicotyledons (Rosids – Malvids – Brassicales)	genome	JGI v1.0	20140112	Phytozome 10	http://phytozome.jgi.doe.gov/pz/portal.html#
=	=	=			protein	JGI v1.1	20140112	Phytozome 10	http://phytozome.jgi.doe.gov/pz/portal.html#
BRA	Bra	Brassica rapa	turnip mustard	Eudicotyledons (Rosids – Malvids – Brassicales)	genome	JGI v1.0	20140112	Phytozome 10	http://phytozome.jgi.doe.gov/pz/portal.html#
=	=	=			protein	JGI v1.3	20140112	Phytozome 10	http://phytozome.jgi.doe.gov/pz/portal.html#
BRA	Esa	Eutrema salsugineum	salt cress	Eudicotyledons (Rosids – Malvids – Brassicales)	genome	JGI v1.0	20140112	Phytozome 10	http://phytozome.jgi.doe.gov/pz/portal.html#	http://journal.frontiersin.org/article/10.3389/fpls.2013.00046/abstract
=	=	=			protein	JGI v1.0	20140112	Phytozome 10	http://phytozome.jgi.doe.gov/pz/portal.html#	http://journal.frontiersin.org/article/10.3389/fpls.2013.00046/abstract
BRA	Tha	Tarenaya hassleriana	spider flower	Eudicotyledons (Rosids – Malvids - Brassicales)	genome	v1.0	20140811	other	http://www.ncbi.nlm.nih.gov/Traces/wgs/?val=AOUI01	http://www.ncbi.nlm.nih.gov/pmc/articles/PMC3784582/
BRA	Cpa	Carica papaya	papaya	Eudicotyledons (Rosids – Malvids - Brassicales)	genome	JGI V0.4	200812	Phytozome 10	http://phytozome.jgi.doe.gov/pz/portal.html#	http://www.nature.com/nature/journal/v452/n7190/full/nature06856.html
=	=	=			protein	JGI V0.4	200812	Phytozome 10	http://phytozome.jgi.doe.gov/pz/portal.html#	http://www.nature.com/nature/journal/v452/n7190/full/nature06856.html
AST	Stu	Solanum tuberosum	potato	Eudicotyledons (Asterids - Solanales)	genome	JGI v3.0	20140112	Phytozome 10	http://phytozome.jgi.doe.gov/pz/portal.html#	http://www.nature.com/nature/journal/v475/n7355/full/nature10158.html
=	=	=			protein	JGI v3.4	20140112	Phytozome 10	http://phytozome.jgi.doe.gov/pz/portal.html#	http://www.nature.com/nature/journal/v475/n7355/full/nature10158.html
AST	Sly	Solanum lycopersicum	tomato	Eudicotyledons (Asterids - Solanales)	genome	ITAGv2.40	20140112	Phytozome 10	http://phytozome.jgi.doe.gov/pz/portal.html#	http://www.nature.com/nature/journal/v485/n7400/full/nature11119.html
=	=	=			protein	ITAGv2.3	20140112	Phytozome 10	http://phytozome.jgi.doe.gov/pz/portal.html#	http://www.nature.com/nature/journal/v485/n7400/full/nature11119.html
AST	Mgu	Mimulus guttatus	monkey flower	Eudicotyledons (Asterids - Lamiales)	genome	JGI v2.0	20140112	Phytozome 10	http://phytozome.jgi.doe.gov/pz/portal.html#	http://www.pnas.org/content/110/48/19478.long
=	=	=			protein	JGI v2.0	20140112	Phytozome 10	http://phytozome.jgi.doe.gov/pz/portal.html#	http://www.pnas.org/content/110/48/19478.long
AST	Gau	Genlisea aurea	genlisea	Eudicotyledons (Asterids - Lamiales)	genome	v1.0	20130731	other	http://www.ncbi.nlm.nih.gov/Traces/wgs/?val=AUSU01	http://www.biomedcentral.com/1471-2164/14/476
AST	Cca	Coffea canephora	coffee	Eudicotyledons (Asterids - Gentianales)	genome	v1.0	2014	other	http://coffee-genome.org/download	http://www.sciencemag.org/content/345/6201/1181.full
=	=	=			protein	v1.0	2014	other	http://coffee-genome.org/download	http://www.sciencemag.org/content/345/6201/1181.full
AST	Pve	Primula veris	primula	Eudicotyledons (Asterids - Ericales)	genome draft	v1.0	20141203	other	http://www.ncbi.nlm.nih.gov/Traces/wgs/?val=JTKG01	http://genomebiology.com/2015/16/1/12
AST	Vma	Vaccinium macrocarpon	cranberry	Eudicotyledons (Asterids - Ericales)	genome		20140904	other	http://www.ncbi.nlm.nih.gov/Traces/wgs/?val=JOTO01	http://www.ncbi.nlm.nih.gov/pubmed/24927653
AST	Ach	Actinidia chinensis	kiwi	Eudicotyledons (Asterids - Ericales)	genome	v1.0	20150303	other	http://bioinfo.bti.cornell.edu/cgi-bin/kiwi/download.cgi
