# Supplementary material for: The phylogeny of C/S1 bZIP transcription factors reveals a shared algal ancestry and the pre-angiosperm translational regulation of S1 transcripts
Source: Sci Rep. 2016 Jul 26;6:30444. doi: 10.1038/srep30444 (PMC4960570; doi:10.1038/srep30444)
Supplement: Supplementary Table S2 [file srep30444-s3.xls]

## Sheet: results
“The phylogeny of C/S1 bZIP transcription factors reveals a shared algal ancestry and the pre-angiosperm translational regulation of S1 transcripts”. Peviani A., Lastdrager J., Hanson J., Snel B.
Table S2. Results of SIRT reporter gene experiments.
Sample	sorbitol raw	average	ratio of average (%)	stdev of ratios (%)	sucrose raw	average	ratio of average (%)	stdev of ratios (%)		Plotted Data (Figure 3, panel C)	sorbitol ratio (%)	stdev	sucrose ratio (%)	stdev	ttest suc/sorb	ttest sign
AtbZIP11 WT	0.420606	0.519755	80.924	25.3205	0.220102	0.165595	42.3474	8.72535		AtbZIP11 WT	100	25.3205	31.8602	8.72535	0.00863105	**
	0.635802		122.327		0.169643		32.639			P.abies	119.44	26.8177	44.135	13.9263	0.00140773	***
	0.391892		75.3994		0.16341		31.4399			P. taeda	103.231	18.3782	38.6834	4.66366	0.00436257	***
	0.630718		121.349		0.109223		21.0144			AtbZIP11 Y39A	201.314	79.8046	247.314	38.6994	0.35394
P. abies	0.543797	0.620796	104.626	26.8177	0.139161	0.229394	26.7744	13.9263
	0.599027		115.252		0.295349		56.8247			(AtbZIP11 WT sorbitol = 100%)
	0.612367		117.818		0.285714		54.971
	0.855357		164.569		0.164487		31.647
	0.493433		94.9358		0.262258		50.4581
P. taeda	0.499088	0.536547	96.0239	18.3782	0.176837	0.201059	34.0231	4.66366
	0.651757		125.397		0.227411		43.7535
	0.428123		82.3702		0.215474		41.4568
	0.567219		109.132		0.184513		35.5
AtbZIP11 Y39A	0.850829	1.04634	163.698	79.8046	1.06559	1.28543	205.017	38.6994
	0.561776		108.085		1.51757		291.978
	1.46341		281.559		1.37694		264.922
	1.30934		251.915		1.1816		227.338
