# Supplementary material for: The phylogeny of C/S1 bZIP transcription factors reveals a shared algal ancestry and the pre-angiosperm translational regulation of S1 transcripts
Source: Sci Rep. 2016 Jul 26;6:30444. doi: 10.1038/srep30444 (PMC4960570; doi:10.1038/srep30444)
Supplement: Supplementary Dataset 1 [file srep30444-s4.zip]

Archive with 29 entries (26 files):
- Data_S1_sequences/
- Data_S1_sequences/.DS_Store
- __MACOSX/
- __MACOSX/Data_S1_sequences/
- __MACOSX/Data_S1_sequences/._.DS_Store
- Data_S1_sequences/Data_S1_Dataset_01_reference_Ath+Osa_C+S.fa
- __MACOSX/Data_S1_sequences/._Data_S1_Dataset_01_reference_Ath+Osa_C+S.fa
- Data_S1_sequences/Data_S1_Dataset_02_ANG_C_bZIP9.fa
- __MACOSX/Data_S1_sequences/._Data_S1_Dataset_02_ANG_C_bZIP9.fa
- Data_S1_sequences/Data_S1_Dataset_03_ANG_C_bZIP63+10+25.fa
- __MACOSX/Data_S1_sequences/._Data_S1_Dataset_03_ANG_C_bZIP63+10+25.fa
- Data_S1_sequences/Data_S1_Dataset_04_ANG_S1_bZIP1+53.fa
- __MACOSX/Data_S1_sequences/._Data_S1_Dataset_04_ANG_S1_bZIP1+53.fa
- Data_S1_sequences/Data_S1_Dataset_05_ANG_S1_bZIP11+2+44.fa
- __MACOSX/Data_S1_sequences/._Data_S1_Dataset_05_ANG_S1_bZIP11+2+44.fa
- Data_S1_sequences/Data_S1_Dataset_06_CHL-ANG_reference_C.fa
- __MACOSX/Data_S1_sequences/._Data_S1_Dataset_06_CHL-ANG_reference_C.fa
- Data_S1_sequences/Data_S1_Dataset_07_CHL-ANG_predicted_C.fa
- __MACOSX/Data_S1_sequences/._Data_S1_Dataset_07_CHL-ANG_predicted_C.fa
- Data_S1_sequences/Data_S1_Dataset_08_CHL-ANG_reference_S.fa
- __MACOSX/Data_S1_sequences/._Data_S1_Dataset_08_CHL-ANG_reference_S.fa
- Data_S1_sequences/Data_S1_Dataset_09_CHL-ANG_predicted_S.fa
- __MACOSX/Data_S1_sequences/._Data_S1_Dataset_09_CHL-ANG_predicted_S.fa
- Data_S1_sequences/Data_S1_Dataset_10_GYM_S1.fa
- __MACOSX/Data_S1_sequences/._Data_S1_Dataset_10_GYM_S1.fa
- Data_S1_sequences/Data_S1_Dataset_11_GYM_5ORF.fa
- __MACOSX/Data_S1_sequences/._Data_S1_Dataset_11_GYM_5ORF.fa
- Data_S1_sequences/Data_S1_TITLE.txt
- __MACOSX/Data_S1_sequences/._Data_S1_TITLE.txt
