# Supplementary material for: The phylogeny of C/S1 bZIP transcription factors reveals a shared algal ancestry and the pre-angiosperm translational regulation of S1 transcripts
Source: Sci Rep. 2016 Jul 26;6:30444. doi: 10.1038/srep30444 (PMC4960570; doi:10.1038/srep30444)
Supplement: Supplementary Dataset 1 [file srep30444-s4.zip › Data_S1_sequences/Data_S1_Dataset_01_reference_Ath+Osa_C+S.fa]

>BRA_Ath_AT3G54620.1|bZIP25_C
MHIVFSVDDLTESFWPVPAPAPSPGSSSTPSPTQNVADGMTRSQSEWAFHRLINELSGSDSSPTTNTIERSPPPVQSLSRLEETVDETEDVVEIQKPQNH
RRLPVDDQGKNRNRAPSSDPVDSSAPVVVDPNQYHAILKSKLELACAAVARRVGTVKPEDSSASASNQKQAQGSIVAQTSPGASSVRFSPTTSTQKKPDV
PARQTSISSRDDSDDDDLDGDADNGDPTDVKRARRMLSNRESARRSRRRKQEQMNEFDTQVGQLRAEHSTLINRLSDMNHKYDAAAVDNRILRADIETLR
TKVKMAEETVKRVTGVNPLHWSRPNMGIPFSNTPSASSSIPPNSNHILKPANSSTNTSAGLAQNQRVETANFLPEQVNREGMQNPFAPDSNLYETLPHWN
HKH
>BRA_Ath_AT4G02640.2|bZIP10_C
MNSIFSIDDFSDPFWETPPIPLNPDSSKPVTADEVSQSQPEWTFEMFLEEISSSAVSSEPLGNNNNAIVGVSSAQSLPSVSGQNDFEDDSRFRDRDSGNL
DCAAPMTTKTVIVDSDDYRRVLKNKLETECATVVSLRVGSVKPEDSTSSPETQLQPVQSSPLTQGSLMTPGELGVTSSLPAEVKKTGVSMKQVTSGSSRE
YSDDEDLDEENETTGSLKPEDVKKSRRMLSNRESARRSRRRKQEQTSDLETQVNDLKGEHSSLLKQLSNMNHKYDEAAVGNRILKADIETLRAKVKMAEE
TVKRVTGMNPMLLGRSSGHNNNNRMPITGNNRMDSSSIIPAYQPHSNLNHMSNQNIGIPTILPPRLGNNFAAPPSQTSSPLQRIRNGQNHHVTPSANPYG
WNTEPQNDSAWPKKCVD
>BRA_Ath_AT5G24800.1|bZIP9_C
MDNHTAKDIGMKRSASELALQEYLTTSPLDPCFDLMNRDYTCELRDSLLWSEGLFPAGPFRDAQSSICENLSADSPVSANKPEVRGGVRRTTSGSSHVNS
DDEDAETEAGQSEMTNDPNDLKRIRRMNSNRESAKRSRRRKQEYLVDLETQVDSLKGDNSTLYKQLIDATQQFRSAGTNNRVLKSDVETLRVKVKLAEDL
VARGSLTSSLNQLLQTHLSPPSHSISSLHYTGNTSPAITVHSDQSLFPGMTLSGQNSSPGLGNVSSEAVSCVSDIWP
>BRA_Ath_AT5G28770.2|bZIP63_C
MEKVFSDEEISGNHHWSVNGMTSLNRSASEWAFNRFIQESSAAADDGESTTACGVSVSSPPNVPVDSEEYRAFLKSKLNLACAAVAMKRGTFIKPQDTSG
RSDNGGANESEQASLASSKATPMMSSAITSGSELSGDEEEADGETNMNPTNVKRVKRMLSNRESARRSRRRKQAHLSELETQVSQLRVENSKLMKGLTDV
TQTFNDASVENRVLKANIETLRAKVKMAEETVKRLTGFNPMFHNMPQIVSTVSLPSETSNSPDTTSSQVTTPEIISSGNKGKALIGCKMNRTASMRRVES
LEHLQKRIRSVGDQ
>MON_Osa_12g40920.1|bZIP18_C
MKRGGAGVGGGGGGGDPGAYAAVLKTKLDLYCAAVAKSMEAKLQESSLGYLNLQASDTSQLVSQDSFNGYGSTRVTNSNA
IHEDDDQGKPANSGTSKEQSDDDGDLEEDTDPVNAKRTRRMLSNRESARRSRKRKQAHLNDLESQVSQLRSENASLQKRL
SDMTQKYKQSTTEYGNLQDDMNAMRRKVNIAEEAVRRVTGIGLQLFTTSEMPASSMPVSSGVSDAASAAAAAALVEDDWT
NCSLPDEAIPVPSAAMALRSPSVRRVASLENLQKRIHAGDVTHFEAASALSLPEATACDNK*
>MON_Osa_02g07840.1|bZIP19_C
MDIEAFIHGGSGGGDADADHPLGIFSAADLSGFGFADSSTITGGIPNHIWPQSQNLNARHPAVSTTIESQSSICAAASPT
SATNLNMKESQTLGGTSGSDSESESLLDIEGGPCEQSTNPLDVKRVRRMVSNRESARRSRKRKQAHLADLESQVDQLRGE
NASLFKQLTDANQQFTTSVTDNRILKSDVEALRVKVKMAEDMVARGALSCGLGHLGGLSPALNPRQACRVPDVLAGLDYA
GDDPFTAGLSQPEQLQMPGGEVVDAWGWDNHPNGGMSK*
>MON_Osa_02g16680.1|bZIP20_C
MKKCPSELNFEAFFHGERGEDDADAAADQKPGGGPHPPPFAMFSAADLSSFGFADSVTSTITGVIPNHIWPQSQSLNARH
PAVYTIESQSSICAAASPTSATTLNMKESQTLGGTSGSDSDSESLLDIEGGPCEQSTNPLDVKRMRRMVSNRESARRSRK
RKQAHLADLETQVDQLRGENASLFKQLTDANQQFTTAVTDNRILKSDVEALRVKVKMAEDMVARGALSCGLGHLGGLSPA
LNPRQGACRVPDVLTGLDYAGDDPFTGLSPPEQVQMPGGGEVGDAWGWDNHSNGAMSK*
>MON_Osa_06g45140.1|bZIP21_C
MMKKCPSELQLEAFIREEAGAGDRKPGVLSPGDGARKSGLFSPGDGEMSVLDQSTLDGSGGGHQLWWPESVRTPPRAAAA
FSATADERTPASISDDPKPTTSANHAPESDSDSDCDSLLEAERSPRLRGTKSTETKRIRRMVSNRESARRSRRRKQAQLS
ELESQVEQLKGENSSLFKQLTESSQQFNTAVTDNRILKSDVEALRVKVKMAEDMVARAAMSCGLGQLGLAPLLSSRKMCQ
ALDMLSLPRNDACGFKGLNLGRQVQNSPVQSAASLESLDNRISSEVTSCSADVWP*
>MON_Osa_03g58250.1|bZIP22_C
MERVFSVEEISDPFWVPPPPPQSAAAAQQQGGGGVASGGGGGVAGGGGGGNAMNRCPSEWYFQKFLEEAVLDSPVPNPSP
RAEAGGIRGAGGVVPVDVKQPQLSAAAAAAATTSAVVDPVEYNAMLKQKLEKDLAAVAMWRASGTVPPERPGAGSSLLNA
DVSHIGAPNSIGGNATPVQNMLSGPSGGSGSQLVQNVDVLVKQPTSSSSREQSDDDDMEGEAETTGTARPADQRLQRRKQ
SNRESARRSRSRKAAHLNELEAQVSQLRVENSSLLRRLADVNQKYNDAAVDNRVLKADVETLRAKVKMAEDSVKRVTGMN
ALFPAASDMSSLSMPFNSSPSEATSDAAVPIQDDPNNYFATNNDIGGNNNYMPDIPSSAQEDEDFVNGALAAGKIGRTAS
LQRVASLEHLQKRMCGGPASSGSTS*
>MON_Osa_07g08420.1|bZIP23_C
MEHVFAVDEIPDPLWAPPPPVQPAAAAGVDDVGAVSGGGLLERCPSGWNLERFLEELDGVPAPAASPDGAAIYPSPMPAA
AAEAAARWSRGYGDREAVGVMPMPAAALPAAPASAAMDPVEYNAMLKRKLDEDLATVAMWRASGAIHSESPLGNKTSLSI
VGSILSSQKCIEGNGILVQTKLSPGPNGGSGPYVNQNTDAHAKQATSGSSREPSPSEDDDMEGDAEAMGNMILDEEDKVK
KRKESNRESARRSRSRKAARLKDLEEQVSLLRVENSSLLRRLADANQKYSAAAIDNRVLMADIEALRAKVRMAEESVKMV
TGARQLHQAIPDMQSPLNVNSDASVPIQNNNPMNYFSNANNAGVNSFMHQVSPAFQIVDSVEKIDPTDPVQLQQQQMASL
QHLQNRACGGGASSNEYTAWGSSLMDANELVNMELQ*
>BRA_Ath_AT3G62420.1|bZIP53_S1
MGSLQMQTSPESDNDPRYATVTDERKRKRMISNRESARRSRMRKQKQLGDLINEVTLLKNDNAKITEQVDEASKKYIEMESKNNVLRAQASELTDRLRSL
NSVLEMVEEISGQALDIPEIPESMQNPWQMPCPMQPIRASADMFDC
>BRA_Ath_AT4G34590.1|bZIP11_S1
MESSSSGTTSSTIQTSSGSEESLMEQRKRKRMLSNRESARRSRMKKQKLLDDLTAQVNHLKKENTEIVTSVSITTQHYLTVEAENSVLRAQLDELNHRLQ
SLNDIIEFLDSSNNNNNNNMGMCSNPLVGLECDDFFVNQMNMSYIMNQPLMASSDALMY
>BRA_Ath_AT2G18160.1|bZIP2_S1
MASSSSTYRSSSSSDGGNNNPSDSVVTVDERKRKRMLSNRESARRSRMRKQKHVDDLTAQINQLSNDNRQILNSLTVTSQLYMKIQAENSVLTAQMEELS
TRLQSLNEIVDLVQSNGAGFGVDQIDGCGFDDRTVGIDGYYDDMNMMSNVNHWGGSVYTNQPIMANDINMY
>BRA_Ath_AT1G75390.1|bZIP44_S1
MNNKTEMGSSTSGNCSSVSTTGLANSGSESDLRQRDLIDERKRKRKQSNRESARRSRMRKQKHLDDLTAQVTHLRKENAQIVAGIAVTTQHYVTIEAEND
ILRAQVLELNHRLQSLNEIVDFVESSSSGFGMETGQGLFDGGLFDGVMNPMNLGFYNQPIMASASTAGDVFNC
>BRA_Ath_AT5G49450.1|bZIP1_S1
MANAEKTSSGSDIDEKKRKRKLSNRESARRSRLKKQKLMEDTIHEISSLERRIKENSERCRAVKQRLDSVETENAGLRSEKIWLSSYVSDLENMIATTSL
TLTQSGGGDCVDDQNANAGIAVGDCRRTPWKLSCGSLQPMASFKT
>MON_Osa_08g26880.1|bZIP76_S1
MTLSGGTLSSGITSGSSHGTRSSGSEGDIQLQVQMDLKRKRRKESNRESAKRSRLRKQQHLDDLTSQVNQLKMENQQLTT
TLNMVTQSCAFAESQNSVLRTQMMELDSRLSALREIIFYMNNGNQSPSNPTIAATTYPSTTTMTAATTGHYDYYDVFTAN
AWGSGMQMMQQPIDQFLYQC
>MON_Osa_09g13570.1|bZIP77_S1
MSSGTSSGSSQGTRSSRSEDDLNLQAQMEKKRKRRKESNRESARRSRMRKQQHLDELTSQVNQLKNQNQQLSMALSLTTQ
NLVAVQAQNSVLQTQELELQSRLCALTDILMCMNNTSATPTPTIPATTTSACDIFGASSWNQPPIDLYQYQCF*
>MON_Osa_02g03960.1|bZIP78_S1
MASSSGSGGSAVSAATAAAGGSSSAAEEELRALMEQRRAKRMLSNRESARRSRMRKQRHLDDLTAQVAHLRRENAHVATA
LGLTTQGLLAVDAENAVLRTQAAELAARLASLNDILSCINTNGAAAAAAAALTVAAATDPLLAFDSAAFDDLFRSSPELF
QLC*
>MON_Osa_01g36220.1|bZIP84_S1
MASPGVVCTTVTPTSSAGSDQVVAGGGEAARRPVAPAVMEERKRKRKESNRLSAQRSRARKQQQLDELAGQVAALRARNG
ALGLAAREAARRCAAVRAENELLRARSVELAARLDSLTDLAQCLHDAAAASSFAAAPPMMMAGAATAFPTGAVGAAAGFM
MPQLPPPLLDATTMGMHCNYYY*
>MON_Osa_03g19370.1|bZIP85_S1
MSVAPATEGSARRSAAAAAAEEEERQRNRKRSNRLSAQRSRIKKQQYVDGLAVEAEQLRRENDAMRAGAGAVLQRCRLVE
QENRVLAAHARELCSALQLRASQLRLLGEVAGVPLDVPDVADHLVQLYGGDLGMTPLSPPPLLPPLPPQIEMLYFQPDSV
MDPVSMLQGYENI*
>MON_Osa_05g03860.1|bZIP86_S1
MSSPSRRSSSPESNTSGGGGGADERKRKRMLSNRESARRSRARKQQRLEELIAEAARLQAENARVEAQIGAYAGELSKVD
GENAVLRARHGELAGRLQALGSVLEILQVAGAPVDIPEIPDDPLLRPWQPPFAAQPIVATAMADAFQF*
>MON_Osa_12g37410.1|bZIP87_S1
MSSSSLSPAGSSDGDSAGVVVAADHRREKRRLSNRESARRSRLRKQQHLDELVQEVARLQADNARVLARASEIAGQYARV
EQENTVLRARAAELGDRLRSVNEVLRVVEEFSGVAMDIQEECPPDDPLLRPWQIPCPAAAHMLQY*
>BRA_Ath_AT1G13600.1|bZIP58_S
MNTIPAELTGYFHYLPPDKYNNQTPIMESEYFNMPSSPTSCSSFYHLNGLINNNNYSSSSNGQDLMTSNNSTSDEDHQQSMVIDERKQRRMISNRESARR
SRMRKQRHLDELWSQVIRLRTDNHCLMDKLNRVSESHELALKENAKLKEETSDLRQLISEIKSHNEDDNSFLRELEDSISNSRSDSNQSGRDFELC
>BRA_Ath_AT1G59530.1|bZIP4_S
MFYTNMETVHNCFNDATITGDEIIDILAFLQSDESDNPSGINEVVPVDDKKRRRTISNRESAKRSRMKKKKRFEELTEEVNRLNIRNQELKNRLANVVSC
GNFISRENNRLKTESVCLEIRLLELYRFLVAMQSPISTSVNYITTLEI
>BRA_Ath_AT1G68880.1|bZIP8_S
MAGSVYNLPSQNPNPQSLFQIFVDRVPLSNLPATSDDSSRTAEDNERKRRRKVSNRESARRSRMRKQRHMEELWSMLVQLINKNKSLVDELSQARECYEK
VIEENMKLREENSKSRKMIGEIGLNRFLSVEADQIWTF
>BRA_Ath_AT2G04038.1|bZIP48_S
MIPAEINGYFQYLSPEYNVINMPSSPTSSLNYLNDLIINNNNYSSSSNSQDLMISNNSTSDEDHHQSIMVLDERKQRRMLSNRESARRSRMRKQRHLDEL
WSQVIRLRNENNCLIDKLNRVSETQNCVLKENSKLKEEASDLRQLVCELKSNKNNNNSFPREFEDN
>BRA_Ath_AT2G22850.1|bZIP6_S
MMSTVPAFTFTEPGLVNQLSDFQTGFTPWELNCSDLFSTIHLEPVVPSPCSGESDAGSVKINTDFNGFDESCIGSIKTNSGSDDSNLFHGVPSPQSDELD
SKNTKIRSNATNHNRNKLNRSVLQVTDDRKRKRMESNRESAKRSRMRKQRHIDNLKDEANRLGLENRELANRLRIVLYNIALMCTDNNQLLSEQEILRRR
FLEMRQILIFRQLQLNPSLIINHHHMI
>BRA_Ath_AT3G30530.1|bZIP42_S
MQPQTDVFSLHNYLNSSILQSPYPSNFPISTPFPTNGQNPYLLYGFQSPTNNPQSMSLSSNNSTSDEAEEQQTNNNIINERKQRRMISNRESARRSRMRK
QRHLDELWSQVMWLRIENHQLLDKLNNLSESHDKVLQENAQLKEETFELKQVISDMQIQSPFSCFRDDIIPIE
>BRA_Ath_AT3G49760.1|bZIP5_S
MMSTISPVFSTEPGLLTSVLPAFETSFTPWDISHLFSVFDSLIDPKPVSTHDYGSVNQIGSDMSPTDNTDERKKKRKLSNRESAKRSREKKQKHLEEMSI
QLNQLKIQNQELKNQLRYVLYHCQRTKMENDRLLMEHRILHDKLLNIRQVLMFRQT
>BRA_Ath_AT4G37730.1|bZIP7_S
MTQKLFIQYSLRSYIVFWKYDQITPWFVHKYQAPTMQFFPFPLLISLISLLEKLLAIMLSTAPAFSFSEPGLVNQFSGFQTGFTPWEWDCSDLFFVDQMS
LEPAIPSPCYGESDTGSVKINSGSHDMKTGSDESCAGFVKINPRCDDADISNDLPCSQADEPDSDDTKQLTAITNFGSGENNHNRKKMIQPEMTDERKRK
RMESNRESAKRSRMRKQSHIDNLREQVNRLDLENRELGNRLRLVLHQLQRVNSDNNRLVTEQEILRLRLSEMRRILIIRQLQQQQQWELHNRRMIMTEQN
HPHLQ
>BRA_Ath_AT5G15830.1|bZIP3_S
MQPNYDSSSLNNMQQQDYFNLNNYYNNLNPSTNNNNLNILQYPQIQELNLQSPVSNNSTTSDDATEEIFVINERKQRRMVSNRESARRSRMRKQRHLDEL
LSQVAWLRSENHQLLDKLNQVSDNNDLVIQENSSLKEENLELRQVITSMKKLGGGIHDKYSSPSSMDELDQDFSSITDDPRTHHPS
>BRA_Ath_AT5G38800.1|bZIP43_S
MQPSTNIFSLHGCPPSYLSHIPTSSPFCGQNPNPFFSFETGVNTSQFMSLISSNNSTSDEAEENHKEIINERKQKRKISNRESARRSRMRKQRQVDELWS
QVMWLRDENHQLLRKLNCVLESQEKVIEENVQLKEETTELKQMISDMQLQNQSPFSCIRDDDDVV
>BRA_Ath_AT5G08141.1|bZIP75_S
MFQQNLHDEDDVHVQDHVYNHDQYHHQQPNVVTDEEKRLRRMASNRESARRTRMRERMMKEGLQMQVKQLMAYNQFLYNKYISLLEYNHQILQENSQLKE
TVSSFHDQYTISYGNHEGILGNTNDFDLNQLSSYQPS
>BRA_Ath_AT5G60830.1|bZIP70_S
MESSSVHRSHCFDILDGVPLHDDHFNSAFLPNTDFNVHLQSNVSTRINNQSHLDPNAENIFHNEGLAPEERRARRMVSNRESARRSRMRKKKQIEELQQQ
VEQLMMLNHHLSEKVINLLESNHQILQENSQLKEKVSSFHLLMADVLLPMRNAESNINDRNVNYLRGEPSNRPTNSPFASSTMIDAMYATSDYYSSNYLL
AFVCRY
>MON_Osa_07g03220.1|bZIP80_S
MPLDFGLPDMDVGFGLFGVDAAAFGYDGVASDAAAGLSPVVGAGDGSGGGGDVLLYCDGGGGGGGGGEDGEEERRRRLRR
KISNRESARRSRARRRQRVEELERAADELRAERRALASRLDATARRALAVRGANARHHAEAGVLRRRLGEAQRNAAVLIG
LSRLLRSTANGAHGGAAPAQLSNGGVASLMT*
>MON_Osa_03g56010.1|bZIP81_S
MLSVQEALDFDLDAMTSGFGFTPWAADTCPTLEQLMASSASPSPSSSLDDNAAAAEEENGEVEEEEERRRQRRKVSNRLS
ARRSRARKQQRLEELRGESARLRAENRELAARLHAVARHGLAARCQNARLRAEAAALARRLLALQRLARGRHMMITASPP
QFSRR*
>MON_Osa_12g43790.1|bZIP82_S
MAGLPFPSDSDTALEAFLADIGFGAPCPEAAPAPSPSHPDTTAAAATDEPVMAGDDQADEERRRRLRRRISNRESARRSR
ARKQRHLDELRAKASALRATSRDLVARLRGARARAALVALTNAQLRDEAGKLALRLAAARRVIALRQLYSAAAAGGGFEM
QALASLIA*
>MON_Osa_03g47200.1|bZIP83_S
MPLMHLLAPPAQAFVVAPPRVAPAFDGAAAPPREDDPAADQPPEREADADERRLRRKISNRESARRSRARKQRHLDELRA
RAERLRRCNRELAARGHAARGRAGLVRLANAWLRAEAAALTRRLAAARRAIALGQLYRPAAAAAAASGRSSRRSPR*
>MON_Osa_08g38020.1|bZIP88_S
MYHHHHGGHGEVASLHLLSPPNPPFFGAAAHHHHHHHGLINMALPPQAYFVPAAPPPPFQEATAALAAGDDATAALAVFE
LERILEEAAAAGGGGGNGSPSSGSDGCCYGLQGVAPAAEEERRRRRMVSNRESARRSRMRKQRQLSELWAQVEHLRGANR
RLLDELNRALRGCADVRRENSRLRDEKAELAGKLQLLLPRQPAPEKNAADDQSSCSSEPCKNSTTTTAAE*
>MON_Osa_09g29820.1|bZIP89_S
MLHHHYHGEVASLHCLSPPSLPFSSHYHSNMITMAPSPFHFPAATCEPIQELLPVVAGNRPAGSGSTDDAYQMAAEEERR
RRRMISNRESARRSRMRKQRQLSELRGQVVHLRDANRRLLDELNQAMRGCSDVHCENARLRKERAELQTKLEHLMQAQKN
NTSPSSSQPCENI*
>MON_Osa_02g49560.1|bZIP90_S
MYPAEIASFPYLSPASAVSFKTHYHVDTNDFLLQYNSLLVPQATSYQHVAHLPHETNLPVGNKSNSDESDDYQRSLAEER
RRRRMISNRESARRSRMRKQKQLSELWAQVVHLRSTNRQLLDQLNHVIRDCDRVTHENCQLRDEQAKLQKQLEKTPVENT
ESTFMGPDN*
>MON_Osa_06g42690.1|bZIP91_S
MAYQSFGAVDLAASFFFSSSSSSPQPGLVGVHGDRFLGGGGGDGGDGGSSYDGGGDGGAASGKGTRRDERKERRLASNRE
SARRSRVRRRRQLDELSSHVAELRAANHRLAVELNRAAARHAQMARENARLAEEARALRERLPLRGGGGGGGDGEAEEEA
GGGCGAEAILAPMD*
>MON_Osa_02g09830.1|bZIP92_S
MQHDAISNIAYHPSMDFTSFFLPQTDAYSHDLSALLDMAVVDPYISCNGSSITMIPVTEDEANAQPMNHGNDERKKRRLV
SNRESARRSRVRKQRRLDELSSQVSELRDTNQRLLVELNHMISKHARIVRENSQLREEASDLQRKLSEMKMEDAEVAAAA
AAAPRTLEVA*
