# Supplementary material for: The phylogeny of C/S1 bZIP transcription factors reveals a shared algal ancestry and the pre-angiosperm translational regulation of S1 transcripts
Source: Sci Rep. 2016 Jul 26;6:30444. doi: 10.1038/srep30444 (PMC4960570; doi:10.1038/srep30444)
Supplement: Supplementary Dataset 1 [file srep30444-s4.zip › Data_S1_sequences/Data_S1_Dataset_02_ANG_C_bZIP9.fa]

>ANG_Atr_v1.0_scaffold00025.227_augustus.t1_C
KQSNRESARRSRRRKQAQLSDLESQVDQLKIENADLFKQFTDINHQYSNAATNNRILKSEVEALRAKVKMARDMVERGTSPSAMDFQASNTNYHMPCIDN
NPLYNAGLMGVRQEAITSTTANNSNNVDDVCKINGAVERRVSVEQMVHKRMCGGTPSLLSMTLPWHLNGISAPKHG
>BRA_Cpa_evm.model.supercontig_244.3_C
MEQKPAQDLSTHWGRLGFMKRSDSELALEEFLTKALAGVDSAADNSRVPDSDFDPLHFPHVSSPDLAFSFKD
REIVMNAFSSCGGLVTESLLWSQNLPADTINSQSSVCVGSPFSGNNNNNDNNSNKVKVRGAASPGSDSSQER
PSDDEEAEIETGPCEESTDPNVLKRLRRMYSNRESARKSRRRKQAHLADLEIQAEQLKGENATLYKQLGDAN
QQFRDADINNRVLKSNVEALRAKVKLAEDMVARGYLSCGLNLLQNHLSSNQMAMNIRHNNNNNINNANVSPT
VAIPADHRHHAHSSYPRIHTVENGIAAASDALSCVSGIWPN
>BRA_Tha_gi|537664869|gb|AOUI01014749.1|_52927:55729_+_C:g49.t1
MDDKAGMKRSASELAFEEYLMKAISSSPESTIDTIPSDPSSFDSKNRDYTCGLEESLFWIEGITPLATIDAH
SSICENLSADSPSSTNKPEARGEARRAGSGSSNDHSDEEEDAETEAGQSEQTDAPNDIKRLRRMFSNRESAR
RSRRRKQEYLQDLESHVENLRGQNSNLYKQLIGATQQFQNADTSNRVLKSDVETLRVKVKLAEDLVARGSLT
SSLNQLLQTHLTPSPPQPINTLRFAAGRNPSTTAITVHDEQSSITRQNSSLGLCCNIPSDDIWP
>BRA_Tha_gi|537644503|gb|AOUI01034892.1|_1:1586_-_C:g29.t1
MDHRDNNDNTCMKRSASELALEEYLMKAMSSSDSIPETAINTCPPHPSSDSKNRDHTCGSAESLFWFECITP
LATIDAQSSICENLSADSPLSANKPEARGEGRRAGSGSYNDQSDEEDDETEAGLSEQADDPNGIKRLRRMYS
NRESARRSRRRKQEQLQDLESQVENLRGENSVLYKQLIGATQQFRNADTSNRVLKSDVETLRVKVKLAEDLV
ARGSLTSSLNQ
>BRA_Tha_gi|537666969|gb|AOUI01012649.1|_5767:8891_+_C:g53.t1
MDHRDNNDNTCMKRSASELALEEYLMKAMSSSDSIPETAINTCPPHPSSDSKNRDHTCGSAESLFWFECITP
LATIDAQSSICENLSADSPLSANKPEARGEGRRAGSGSYNDQSDEEDDETEAGLSEQADDPNGIKRLRRMYS
NRESARRSRRRKQEQLQDLESQVENLRGENSVLYKQLIGATQQFRNADTSNRVLKSDVETLRVKVKLAEDLV
ARGSLTSSLNQFLQTHLTPPQPINTLRFTTGNPSSAAITVRSEQSSFPGITLTRQNSSLGLCNISSDAKRFN
IIDQIKQLQEPDKNTHAKHWHFCFRSVLILTLPRDIIMFSVTDRENLFSMSQKPLDPPILRPKPGSFGVPVK
LSSYDLEVMDSSPGSRLL
>BRA_Esa_Thhalv10004701m_C
MDNRTAKDIGVKRSASELDLQECLMTKALSSSALSRQESIPDTSPLDPSFGLMNQDYTCELRDSLLLSESLV
AAGLFLDAQSSICENLSADSPVSANKPEARGRARKTASGFSHDQSDEEDAETEAGQSEMNNDPNDLKRIRRM
YSNRESARRSRRRKQEHLADLESQVDSLKGENSTLYKQLIDAAQQFRSAGTNNRVLKSDVEALRAKVKLAED
LVARGSLTSSLNQLLQTHLSPPPQSINSLHYTRNTSPAITVHSDQSLFPGITLSGQNSSPGLGNVSSEAVSC
VSDIWP
>BRA_Bra_Brara.F02687.1.p_C
MSITTYSSPPLFFPTKFHIQKKMDGHTAKDTGMKRSASELALQEYLTKVMSSSSALSRQESTSPLEPSFDLK
NQDHTGELRDRHLLSETLFPAGVLLDAESSICENLSADSPVSANKPEVRRRARRTTSVSSHGHSDEEDAETE
AGQSEMTNDPNHLKRMRRMYSNRESARRSRRRKQEHLADLESQVDSLKGENTTLYKQLIDATQLFRSAGTNN
RILKSDVETLRIKVKLAEDLVARGSFTSSLNQLLQTHLSPSPQSINSLHYTGSTSPAVTVHSDQSMFPGITL
SGQNSSSGLGNVSSEAVSCVSDIWP
>BRA_Bra_Brara.B03665.1.p_C
MDGHTAKDIGMKKSASELALQELLTKLLSRQESILDTSPLDPSFDLMNWDYTCELRDSLLKSEILTPAGLFI
DAQSSICENLSADSPVSANKPEAKRAARGTVSVYTDDHSDEEDAETEAGQSEMTNDPNDVKRIRRMYSNRIS
ARRSRQRKQEQLADLESQVDSLKGVNSTLYKQLIDATQQFRSAGTNNRVLKSDVETLRVKVKLAEDLIARGS
LTSSLNQLLQTHLSPPQHSINSLHYTGNNTSPAITVHSDQSLFPGITISGQNSSPGLGNVSSEAVSCVSDIW
P
>BRA_Bst_Bostr.5763s0039.1.p_C
MDGYTAKDMGMKTSASELALQEYLTKVLSSSALSRQESILDTSPLDPSFDLIDRDYTSELRDSLLWSESLIP
TGPFRDAQSSICANNPEARGGTRRTTSGSSHYHSDEEDAETEAGQSEMTNDPNDLKRMRRMHSNRESARRSR
RRKQEYLVELESKVDSLKGENSTLYKQLIDATQQFLSAGTNNRVLKSDVETLRVKVKLAEDLVARGSLTSSL
NQLLQSHLSPPPHSINSLHYTGNTSPAITVHSDQSLFPGMTLSGQTSSPGLGNVSSEAVSCVSDIWP
>BRA_Cgr_Cagra.0622s0012.1.p_C
MSQLTLPLPSFPTNFSSSSCVFIYQKKMDGHTAKDMGMKRSASELALQEYVTKFLSSSALSRQESILLDTIP
LDPSFDLINRDYTSELRDSLLWSDCLIPTGNFRDAQSSICENLSADSPVSANKPEARGGARRTTSGSSHDHS
DEEDAETEAGQSEMTNDPNDLKRIRRMYSNRESARRSRRRKQEYLVDLESQVDSLKGENSTLYKQLIDATQQ
FRSAGTNNRVLKSDVETLRVKVKLAEDLVARGSLTSSLNQLLQTHLSPPPHSINSLHYTGNTSPAVRVHSDQ
SLFPGMTLSGQTSSPGLGNVSSEAVSCVSDIWP
>BRA_Aha_Araha.8919s0002.1.p_C
MDAHTAKDIGMKRSASELALQEYLTTSPLDPCFDLMNRDYTCELRDILLWSEGLIPAGTFRDAQSSICENLS
ADSPVSANKPEVREGVRRTVSGSSHVNSDEEDAETEAGQSEMTNDPNDLKRIRRMNSNRESAKRSRRRKQEY
LVDLETQVDSLKGDNSTLYKQLIDATQQFRSAGTNNRVLKSDVETLRVKVKLAEDLVARGSLTSSLNQLLQT
HLSPPSHSINSLHYTGNTSPAITVHSDQSLFPGMTLSGQNSSSGLGNVSSEAVSCVSDIWT
>BRA_Aly_910526_C
MDNHAAKDIGMKRSASELALQEYLTTSPLDPCFDLINRDTCELRDILLWSEGLIPAGTFRDAQSSICENLSA
DSPVSANKPEVREGVRRTVSGSSHVNSDEEDAETEAGQSEMTNDPNDLKRIRRMNSNRESAKRSRRRKQEYL
VDLETQVDSLKGDNSTLYKQLIDATQQFRSAGTNNRVLKSDVETLRVKVKLAEDLVARGSLTSSLNQLLQTH
LRPPSHSINSLHYTGNTSPAITVHSDQSLFPGMTLSGQNSSSGLGNVSSEAVSCVSDIWP
>AST_Vma_gi|676407500|gb|JOTO01195971.1|_4643:6783_-_C:g23.t1
SSPNSATIPKGRYCQAMGTTSGSSGEQSDDDDIDTEAGPCEQSTDAIDVKRIKRMVSNRESARRSRSRKQAH
LVELEQQVDQLRGENATLFKQLTDATQQFKDSTTNNRVLKSDVEALRAKVKLAEDMVARGSLTSTFSHLLQN
HLSTPQSFGSHNMCRLGNVSPTINVEGDDVSYPGITQNSTLGVRNADAFSGNVNNGVINDTVSCVSDNWAWD
SHVPTMSK
>AST_Stu_PGSC0003DMP400026159_C
MANFPSRDMKKSPSVLALEEFVNHNKLFYGEDAKIGDVFGGNDHQQNINNNNNNNINHHDHNNNNGHHHAQL
FDDICSIAPSFTMSNQDILSGFSNCALTEKPLWSPNITPKQSSISVTGDSQSSICAGSPTPTIIMPKMRDNQ
AMGATSGSYQSDDDDLEGDVDPCEESTDPSDIKRIRRQASNRESARRSRRRKQAHLADLESQVDQFRGENES
LFKQLADATQQYKDSLTNNRVLKSNVEELRAKVKLAEVRAARGSVSSSLNHLFLNYLTPPQSLGTNNNNNNI
TMCRLDNVSPTINVPGEDSWGGISGQNPMIGVENVNAFDRNLNNGAMSDNASCISEVWSFK
>AST_Sly_Solyc08g006110.2.1_C
MEKKMANFPSRDMKKSPSLLALEEFVNHNKLFCGEDAKIGDVFGGNDHQQNINNNNNINININHHDHDNNNS
HHHPQLFDDICSIAPSFTMSNQDILSGLSNCALTEKPLWSPNITPKQSSISVTGDSQSSICAGSPTPTIIMS
KMRDNQTMGANSGSYSDDDDVEGDVGPCEESADPLDIKRIRRQASNRESARRSRRRKQAHLADLESQVDQFR
GENEALFKQLADATQQYKESLTNNRVLKSNVEELRAKVKLAEVRAARGTVSSSLSHLFLNYLTPPQSLDTNN
NITMRRLDNVSPAINIIGEDSWGGISGQNPMIGVENVNAFDRNINNGAMSDNASCISEVWSFK
>AST_Pve_gi|728170712|gb|JTKG01001647.1|_333603:335731_+_C:g9.t1
GSPCSATKPKGISNQTNGATSGSSGEQSDDDDIDAESGLCDESTNPMDVKRIKRMVSNRESARRSRRRKQAH
LAELEQQVDQLRGENSTLFKQLTDATQQFKDATTNNRVLKSDVEALRAKVKLAEDMVTRGSLTTDFGNLLQN
HLSTSKFFCGPNIQNATFGLENAANTFNGGVDNRNIGNSDRNVLSENWTWPTSK
>AST_Mgu_Migut.E01416.1.p_C
MDNKKAIFKNSSIFGCGGGGGDMKRSPSELALQELFASEDDRKIHHKADIFGGSDSYNHSFFAVENADHAPF
PFKTQEIQKGLAGPNSMADNMSWFRNHYPNQSNVSVPIESQSSICVDSPTSGYTSKGIGNQTVGASSGSSHE
QSDDDDLEIEAGSCEQGTNPMDIRKIKRMVSNRESARRSRRRKQAHLEELEQQVDQLRGENSTLFKQLADAT
QQFKDSTTNNRVLRSDVEALRAKVKLAEDMVARGSLTSSLSHLLQNYLNTPQDYMINNINRIDRNVSPTIAA
HGEENSPYNGISESTVGLGNADSVGLVPEIWTWESNVAPVSK
>AST_Cca_Cc00_g11390_C
MDNPHWSHNLASRHSSLSATIDSQSSICVGSPTSATKSKGKDKRAMVATSGSSPEQSDDDEVETEAGQCEES
TDPMDLKRIKRMVSNRESARRSRRRKQAHLADLEQQVEQLRGENGSLFKQLGDASQQFKDASTNNRVLKSDV
EALRAKVKLAEDMVTRGSLTSSLSHLLQNYLSTPESLNNANMCRGENVSTIVTVRGVDPTYPDVGVSVQNSA
ARMGNVDNFNGDLKNGVTNDAMICMADLWPWESHAGSVTK
>AST_Ach_Achn124481_C
MESGKSGRRRMLGDMKRSPSQLALEEFIMLGDMKRSPSQLALEEFITKYHHNSNSDDDEDEEDLSIFHDPDA
LLTALHQHADCLADVSAPFRNRGWRLSSFDPAIIVFDFVKVSSPNSAVKPRGRDNKGTGATSGSSGEQSDED
DIEIGGQCEQSTEPVDVKRIKRMVSNRESARRSRSRKQAHLVELEQQVDQLRGENSSLFKQLTDAAQQFKDS
TTNNRVLKSDVEALRAKVKLAEDMVARGSLKSSLSFLLQNHLGISQSFNMCRFGGIVSPTITVGGGDDVSFP
GITQNSNLGVENADAINGNVKNGIISDAVSCVSENWSWEPHVPTMSK
>AST_Ach_Achn096961_C
MKRGQSELAREEVIAKYHHNSDDEDEEDLSIFPDTDALLTALQQNTDCFADVSASFRNRGILNGFPSCDVLT
DTPLWSQDFTSKQSSISTPIDSQSSICVSSPNSTINPKGRDNKGMGATSGSSGEQSDEDDIEIEAGQCEQST
EPVDVKRIKRMVSNRESARRSRSRKQAHLVELEQQVDQLRGENASLFKQLTDAAQQFKDSTTNNRVLKSDVE
ALRAKVKLAEDMVARGSLKSSLSHLLQNHLGISQSFNMCRLGGIVSPTITVGGGDDVSFPGITQNSNLGVEN
ADAINGSIKNGIISDAVSCVSENWLWEPHVPTMSK
>EUD_Aco_Aquca_018_00141.1_C
MDPKHIEEIIDRTSNNNTSVFGRNMKRSASQLDDLEKFLRCMTTIESKVGDGEIRVHQKARIGGETQGGRFF
NVQQGHHDQKRFQDVRASDLSFSFGNQEKVRAFPSCEVGLTESLVWSQNPVLKHSSISATIDSQSSMCGPAS
SGITFSCTATASAGSPTSAHKPKSGDNQARGTTSGSSREQSDDDDVEIDGGSCGQSMDPLAVKKIRRMVSNR
ESARRSRRRKQAHLVDLETQVDQLRVENGSLYKQFANANRQFGEAGTDNRVLKSDVEALRLKVKLAEDMVAR
GSLTCSLNHLLQSYSSSSQPLNSHDLFQVSDVSPTLGVRGEQASYISVSDSGQISALGLEDVDTGNDSIKNR
LNQNTPVIQRNASLDHLQSLQNRISEAVSCLSETWQ
>EUD_Bvu_gi|567436448|gb|AYZS01003657.1|_12850:14987_-_C:g81.t1
GSPTSTLIKPKAGDNQGSGSSEDDDGETEAGQCEQSDDPTDVKRMRRMVSNRDSARRSRRRKQAHLLQLEVE
VEQLGVENTTLFKQLDEAAQQLREATTNNRVLKSDVEALRAKVKLAEDRVTRGPLNQLFQNATLGSSSMAAN
IQNLSRVANISPAMMVQGQEAASFDGTFSWQNSNDNSMGHVLHGNARSGLVSDSTGSGVSCVTGMWR
>EUD_Dca_gi|567276102|dbj|BAUD01039310.1|_25651:27851_-_C:g83.t1
EDLINGISNCGGFDQNILWYQNLTTNKQPTVSTIDSQSSICAGSPTSTLKPSKAGDNNQGSGSSEDDDGENE
LGQCELSDDGVDVKRRRRMASNRESAQRSRKRKQAQLQELEQQVDQLGGENVTLFKQLTDATQQLKDASTNN
RVLKSDVEALRAKVRLAEDMVTRGSLSSSLNHLIQTQLSSHQVMNTRDLTRVANNVSPTIMVRGQDTSVGAT
YSRQNSGIVDDNLGHVLNVNATGGLGSDNVNCVSGIWP
>EUD_Dca_gi|567308736|dbj|BAUD01006676.1|_27545:29673_+_C:g95.t1
DLINGLQNCGGFDESPTSWYHNNLTPQKPCISALDSQSSICAESPTSTLKPKVGDNQGSGSSEDDDGETEAG
LCEQSDGNVDVKRLRRMISNRESARRSRKRKQAQLKDLELQVEQLGGENVTLYKQLTEATQQLKDASTNNRV
LKSDVEALRAKVKLAEDMVTRGSLSCGLNQLIQTQLNLSHHMLNTQNTSQVAHNVSPTTIVRGQEASFGTGF
SGHNPGLGNHVVQGSDMGGFGSDGTNCVPGIWPP
>EUD_Dca_gi|567313662|dbj|BAUD01001750.1|_13902:16042_-_C:g98.t1
EDLINGISNCGGFDQNILWYQNLTTNKQPTVSTIDSQSSICAGSPTSTLKPSKAGDNNQGSGSSEDDDGENE
LGQCELSDDGVDVKRRRRMASNRESAQRSRKRKQAQLQELEQQVDQLGGENVTLFKQLTDATQQLKDASTNN
RVLKSDVEALRAKVRLAEDMVTRGSLSSSLNHLIQTQLSSHQVMNTRDLTRVANNVSPTFMVRGQDTSVGAT
YSRQNSGIVDDNLGHVLNVNARGGLGSDNVNCVSGIWP
>EUD_Nnu_gi|478820652|gb|AQOG01014540.1|_42389:45058_-_C:g108.t1
DTVNDLISYGGLTESGFRAQNLTPKHSNISATMDSQSSVCGGPASSLTFGYTGTASAGSPASANQPKSVDTQ
GRGAASGSSQEQSDEDDIEIEAGSCEQSNSITDSKRLRRIVSNRLSARRSREKKQAHLAQLELQVDQLRGQN
ATLYKKFNDASQQFKEAATDNRVLKSDIEALRLKVRLAEDIVTRGSLTCSLNYLLQSHSNSPQLLNTNQLFR
ASEVLASMDNQGQDTAYGEIAALGSGNGDTDGSIKNRLNWNQPPCQRMTSLEHLQSKIDSDHLSCMAEFWP
>EUD_Nnu_gi|478823517|gb|AQOG01011675.1|_97714:100427_-_C:g109.t1
PGSDPHKALLTLTSQSFPAAHPEQATPWSLNSLSRSVKAGHVKWLYKLRWINRKPSLVSKCHAKAFQHFSHY
GFTVINMWSCDADDYSPASSCLTFACTGTGSAGSPTSAHKPKSGDTQAQGANSGSSREQSDEDDLEIEAGSC
EQSTDPIDLKRIRRMVSNRESARRSRRRKQAHLADLELQVDQLRGENASLYKQLTAASQQFHEAATDNRVLK
SDVEALRVKV
>EUD_Vvi_GSVIVT01035557001_C
MKILFKIIVKPTLKIAILYLVRTVLSLLRVYNSISLLTCPPFSLPLFSNSHYFLPSSLRNLRSPEPPPPPMD
HKPLRHDVVSHQSTTDSMKRSNSELDFQEFVRLPISPVAVDNGAPTSKPEIRSPKARTFPEPVVLFGVDEDK
TFEDVCAGDFSFALKYGDAMTGFSGCGGLTDLPWYQNPTPRNSSVTATIDSQSSICVGTPTSCNKALGTENQ
ARGATSGSSRELSDDEDIDTESGPCEESTDPNNLKRMRRMVSNRESARRSRKRKQAHLADLELQVEQLRGEN
ASLYKQLTDASQQFGDANTNNRVLKSDVEALRAKVELVEGMVARGSVTSSLNHILQTHLSSPQLLSTHNLCR
VANVSPTITVRGDDASYSGMTISGHNSAALGLENAEIRNSEIKNRVMSDGVSCASEIWP
>MAL_Ccl_Ciclev10008515m_C
MMKDHAAAGVAERLGSGPGEIMKRSPSELAFEEFFSSEIEPTPTPTPTPNPNPNPTVDDHNINNNINNNIAN
IHQHQHLHHHFFQDGHDQHLSFAFKNHRDDEDMAMKGIISSNTGTGGVSVTTGNLHKRWSQSQNPNSSKRST
IVTTTTIDSQSSICGSVTGNWSAATPTSGDKTNTIDCKARLASSGSSADHSDDEDLEIEAGPCEQSTDHPID
LKRIRRMVSNRESARRSRKRKQAHMQELELQVERLKGENATLYKQFTDAAQQYKEANTNNRVLKSDVEALRA
KVRLAEDVVSVGSLTCGLNQLLQSHLSPVLQPINSIITSHNNNNNNNIGRHQLANVSPTLTVPGNGASFSAI
SSTSGHRSSLGVGLANPDIHNSNNTAVNDALSCVSSDIWP
>MAL_Csi_orange1.1g015739m_C
MMKDHAAAGVAERLGSGPGEIMKRSPSELAFEEFFSSEIEPTPTPTPTPNPNPNPTVDDHNINNNINNNIAN
IHQHQHLHHHFFQDGHDQHLSFAFKNHRDDEDMAMKGIISSNTGTGGVSVTTGNLHKRWSQSQNPNSSKRST
IVTTTTIDSQSSICGSVTGNWSAATPTSGDKTNTIDCKARLASSGSSADHSDDEDLEIEAGPCEQSTDHPID
LKRIRRMVSNRESARRSRKRKQAHMQELELQVERLKGENATLYKQFTDAAQQYKEANTNNRVLKSDVEALRA
KVRLAEDVVSVGSLTCGLNQLLQSHLSPVLQPINSIITSHNNNNNNNNIGRHQLANVSPTLTVPGNGASFSA
ISSTSGHRSSLGVGLANPDIHNSNNTAVNDALSCVSSDIWP
>MAL_Egr_Eucgr.C03986.1.p_C
MEEGKAGGGAEKMKKSASELGLEESMRIMMIAPSPEHHHLDHHPPHNYCYDSPHTTSISCITDAPPLSFHDW
DISGPGSDHQHDMATAITAFWDPPLLTEHSPPDSNSSIFVGSSTSLANKPEYRDIQAREAMSGSSRQHSDED
DAATVADPSEQSRYPTDLKRIKRMVSNRESARKSRKRKQAHLAELEIQADRLRGENSTLFKQLLDAAQHYRH
ADTNNRVLKSDVEALRAKVKLAEDMVARGPFSCSLNHVLQTLNHQHSIGTRGLSAVANVSPTITVYGDDDSS
TGLTVPMPNSCLGVENSNPNNSNFTNGVIHDPVSCVSGIWP
>MAL_Gra_Gorai.001G000600.1_C
NLTPKRSTLDPQSSICGNNPKAKSRENEVRGATSASSPDHQSDNEETDVAQSEQSLDPSHLKRLRRMLSNRE
SARRSRKRKQEHLTDLEFLAEQLRGENDSLYRQLTNAHQQFRDADTSNRVLKSDVEALRVKVKLAEDVLARG
SLPCGLNQLVQTQLTSPQKIASHNHSLGRVANVSPTITIHGDVSSNSGLTISGDISNVNANLNNGTGADAAV
SCVSEIWR
>MAL_Gra_Gorai.010G124200.1_C
MKRSASELALEEFSRNTMSTTTIPAPSAFPDFALHPPIAHLSNSFHFTEFSGDAAELSPQTHVLLSQTLTSH
LDSQSSFCGNESWGSTVCEGNNSNYRSRENEVRGATTLSSDHDPSDDDDDDVEEEEDDDDDEDEEGGEGEGE
VEEADAGQSEQSLDPSHLKRLRRKLSNRESARRSRKRKQEQLAELEFQAEQLRGENDSLFKQLTNAHQLIRD
VGTNNRVLTSNVQALRHKVKLAEDMLAGGSFTCGLNQLVQSHLTSQQPIATNNHNLGRVVNVSPTITVQGDS
SSYAGFTDMGNSPNLGLPTLDFTNSNQNNIGIGGDAMSWP
>MAL_Tca_Thecc1EG036784t1_C
MHELVEEMMKQSASELALEEFIRKTMTFSDAKPFPDFDPDTWVAHLSNSFDVFKDHLLHQEGEAETHVLLLQ
NLTPNQSSVTATLDSQSSICENLSSGSPLSGNNPKIRENEVRGATSGSSHEQSDDEEDIETDPGQCEQSLDP
THLKRLRRKLSNRESARRSRKRKQEHLADLELQAEQLRGENDSLYKQLTNAHQQFRDADTNNRVLKSDVEAL
RAKVKLEEDRLARRTLTCNLNLLQSHLTSPQPIATHNLRMVANVSPTITVHGEDSSYAGLTVSGNSALGLGN
VDISNGNLNSGIGSDAVSGVSEIWR
>FAB_Cca_C.cajan_09114_C
MATADSDLDYDFPSLDYDLRFLSLAGTDVFSAFQSLLPDAMTSFSTCELADPLCSQNLTPKHSTITATIDTQ
SSICGTANVGSPVSANKPEGRENHTKGATSGPSEPSDEDDEAGICEQSTNPLEVKRLKRMDSNRESARRSRR
RKQAHLADLELQVEKLKVENATLYKQFTDASQQFREADTNNRVLKSDVEALRAKVKLAEDMVTRSSFTTLNT
QLLQTQCQLSTPQQLNTTNLRRMAHVSPSITVHGNDGSYNGVTVGGQNSGIGNLDMAYNDVNNGVELWDYSA
T
>FAB_Cca_C.cajan_42665_C
MTAAHIDDFKWIASILDPEISNDDVKPCKSDPFTSHLNQAFQNLDAVTAFSTTCGGTGVTDDTFVCSQNLTP
LQSTISATIDSQSSICVGSPVSANKPNSTENEKVKGNTTTSGSSRDPSDEDEAGTNAIDIKRLRRKFSNRES
ARRSRRRKQAHLADLEWQVERLRLENANLFKQLTDASQQFREADTNNRVLKSDVEALRAKVKLAEDMVTRGS
LPFSNQLHQNQCQLGTPPQLNTNSTLRGMAHVSPTITIQGNNNNDASYGAAGITVSSLDIPCNDFNNDNVVS
SMTTLWP
>FAB_Cme_CM3.5.1_scaffold00014_3537332:3539502_-_C:g131.t1
SSPMGREHQRGHNSGSSEDQSDDEIEAGCCEQSTDPLALKRMRRMISNRDSARRSRRRKQAHLAELENQVKQ
LKGENETLFNQLLDASQQYRDANTNNRVLKSDVDALRAKVKLAEDTLARGSMTCSLNQLLQSHLSTPQPLTA
LRRMSTSPLGFSGDEVSYSGVTMSGQNPTAAGIPNSDMHMKTGMGSEAVSCVSGIWPRN
>FAB_Csa_Cucsa.161540.1_C
MKRSSSELALEEFLRKAAVISNDDATDPEDDVFKIDDQQIIIRSPKRGKNFQDSPDATYFFGDIDFSYFLVK
NNREIMDAIVNCGGGLAEAPLRSQNLTPKRSSFSPTLDSQSSIVGSPTSASNLMGGEHQRGNNSGSSEDQSD
DEIEAGSCDQSTDALALKRMRRMISNRDSARRSRRRKQAHLAELENQVKQLKGENETLFNQLLDASQQYRDA
NTNNRVLKSDVDALRAKVKLAEDTLARGSMTCSLNQLLQSHLSTPQPLTALRRMPTSPLGFSGDEVSYSGVT
MSGQNPTAAGIPNSEMHMKTGMGSEAVSCISGIWPRN
>FAB_Cst_scaffold86360_342:2773_-_C:g149.t1
GRRSINKGIKEDDDEQAIGGGGGGTSGSSHEQSDDDDIDIEAGPCEQSTDAIVINHDVKRIRRMVSNRESAR
RSRRRKQAHLADLEIQVEQLRGENSCLYKQLTNASQQYREADTDNRVLKSDVEAMRARVKLAEDMVARGSLT
SSLNQLIQTHLNTSTTTANTTHFNNNSNNVSPTITLVQAPPMMNSDSVSCVSEIWP
>FAB_Fve_mrna08757.1-v1.0-hybrid_C
MERNSAAVHSHTMFGSSCGGDHLKRSPSQLDFEECLQKIARGVTAESHDRSFAETGDFFAETGDFFSGDLTF
AFKNRDIMDGFSSSNGLMETLLSPQNLTPKNSSISATMDSQSSICVGTPTSAANPVGQDNQARGATSGSSGD
QSDEDDFDIEAGPCGDSTDPLDIKRIRRMVSNRESARRSRRRKQQHLQELEGQVDILRVENSTLYRQLTDAS
QQYRDADTNNRVLKSDVEALRAKVKLAEDMVARGSLTSSFNQLLQGHLSIPQPLNPHTLRGVAHVSPTITIH
GDDTSYAGIAVSGQNSGMGLGNAAGMTNSNMGTRIMSDAEEPQCRRTINKAFHLNARQGSNELSNGSNGVSN
LNLAND
>FAB_Gma_Glyma.04G078300.1.p_C
MATTTTEFDLDYEFPDLDYDLRYLSLAGIDALTAFQNLLPDAAMTSFSACGLIDPHCSQNLTPMHSTITATI
DSQSTICATSNVGSPISANKPEGRENRTKGATSGSSEPSDEDDEAGACEQSTNPADMKRLRRKVSNRDSARR
SRRRKQAQLSELELQVEKLKVENATLYKQFTDASQHFREADTNNRVLKSDVEALRAKVKLAEDMVTRSSFTT
LNYQLLQTQQHQMSTPPQLNTTNLRRMAHVSPTITVHGNDASYNGVTVGEQNSSALGNLDMTFNNINNGVMN
NAMSCGTIWPLD
>FAB_Gma_Glyma.06G079800.1.p_C
MAMTTTTESDLDYELRYLSLAVTDTFTAFQNLLPDAMTSFSACGLIDPLCSQNLTPKHSTITATIDSQSSIC
ATSNVGSPVSANKPEGRENHTKGATSGSSEPSDEDDEAGACEQSTNPADMKRLRRKVSNRDSARRSRRRKQA
QLSDLELQVEKLKVENATLYKQFTDASQHFREADTNNRVLKSDVEALRAKVKLAEDMVTRSSFTTLNNQLLQ
TQHHQMSTPQQLNTTNLRRMAHVSPTITVHGNDVSYNNGGQNSALGNLDMSFNDINEVMNDAMSCGTIWPLD
>FAB_Gma_Glyma.14G139700.1.p_CX
MESKWGGAPASIMAANFDDFKWIASMFDPGNDDVKPFSDAAFQNQDAVTAFSTCGGVTDDTLVRSQNLTPIQ
STISATIDSQSSFCGTVGSPVSANKPNVRDNQVKGVATTTGGSSREPSEEDDEAGPCEQSTNAIDMKRLRRT
DVEGGVERLRLENANLFKQLTDASQQFRDADTNNRVLKSDVEALRAKVKLAEDMVTRGTLTPINNQILQNQS
SLNTPPQLNTNNLHRMTHVSPTITVRGNDDASYGGGITVSGQNSPLGGLGNLDNIPCSDFNSGINSNNAVSS
MTSMWP
>FAB_Gma_Glyma.17G188500.1.p_C
MESKWGAAATSIIAANFDDFKWIASMFYPDVANDNVKPCKLDPFTDEAFQNLEAVTASSTCGGVTEDTLVHS
QNLTPIQSTISATIDSLSSICVGSPLSANKPNARDNQVKGATTTTSGSSREPSDEDDEAGPCEQSTNAIDVK
RLRRKVSNRESARRSRRRKQAHLADLEWQVERLRLENANLFKQLTDASQQFREADTNNRVLKSDVEALRAKV
KLAEDMITRGTLTPTNNQILQNQSPLNTPPQLNTNNLRRMGYVSPTFTVHGNDATASYGGGITVSGQNSPLG
GLGNLDNIPCSDFNSGVNSDNAVSSMTSMWP
>FAB_Jcu_Jcr4S00208.150+4S11357.10_merged_C
MKRSESELALQEVIKKTSHSHIIKGGDMKEIHDIAFPSELEGFFSDFCSADFAFAFKTLDKMNGLTSGGVAE
SVGVWSGHMSPKQSRTSSTPIDAHSSVCASANKAQDRDNQTRVLTSSGSSDDEDVEIEAGPCEQSTNPTDVR
RIRRMVSNRESARRSRKRKQAHLHDLELQVDQLSGENASLYKQLSDTTQQYRDADTNNRVLKSDVEALRAKV
KLAEDMVTRGSLTCSLNQLIQNQHHLTSPPPLNRHSIRAVANVSPTVTINGDHENSYGGMALSGPALSDANL
RNSVISDAVSCVTELWH
>FAB_Lja_chr1.LjT35C22.60.r2.m_C
MASSETADLNEFLNLDYDHLRYPDTADALFNTVCSAAFHNLLPDVVSSFSTCGGVTVTDTLYSQKLTPKCST
VTATNDSQSSICVGSPVSANKPNMGGENHLKGTSSGSSDRSDEDDDEAGPCEQSNNPQDVKRLRRKVSNRES
ARRSRRRKQAHLAELETQVEKLKLENATLYKQFTDASQQFREADTNNRVLKSGVEALRAKVKLAEDMVTRSS
FTNQILQNPCQLSTPPQLNSNLRGMAHVSPTITIHGDNASYNGIRVGEQNFSTLGFGNLDHMTYNNNNNVNN
IGVISDAMSCVTMWP
>FAB_Lus_Lus10020170_C
MEDQKPRDLKRRASDGGLMVKQGFVNSASQPAAAAAYSVRDDKFRGEFQGFANEIEGFFGDIYSDDLFTFKT
PDSINGFAACGGLDSLLWSHNVNSKEYNNSVPINSQMVSNRESARRSRRRKQAHLTDLEIQVEQLTGESASL
YKQLSDATQQYRNADTNHRVLKSDVEALRAKVKLAEDMVARGSLTCSMNLLLPNNPPPPIPPHQVLNSHITL
SPRVANVSPTITVQGGGGGGGDDVTYGGIGNPSSISNHGVLSEAAVSCASTDIWP
>FAB_Lus_Lus10026973_C
MEDQKPRDLKRRAPDGGLMVKESLVNSASQPPAATAYSVRDDKFRGEFQGFANEIEGFFGDIYSDDLFTFKT
PDSMNGFAACGGLDSLLWSHNVNSKEYNNSLPIDSQSSIYAKPKVTMSESSSEPSYGEEDAEIEAGPCEQST
NPGADLKRIRRMVSNRESARRSRRRKQAHLADLEIQVEQLTGESASLYKQLSDATQQYRNADTNHRVLKSDV
EALKAKVKLAEDMVARGSLTCSMNLLLPNNPPPPIPPHQVLNNHITLPPRVANVSPTITVRGGGGGGDDVSY
GGIADPAQNGGHGIGNPSSISNHGVPSEAAVSCVSTDIWP
>FAB_Mdo_MDP0000431572_C
MEQXPACDVSVHSQTASSPFELKREFSLGEALEYLMDKSMIGQEGADTQGHQXEKMDEYWAKYRNFASADVF
XGDVCAGDLSFAFKNEDIMDGFSSFGELTETLLCTQNLTPKNSCISATMDSQSSICVGCPTSAAKPIGRDNQ
ARGAYSGSSGEQSDEDDFEMEFGPCGDSTDPLDIKRIRRMVSNRESARRSRRRKQAHLAELELQAEQLRREN
STLCXQLTDASQQFRDADTNNRVLKSDVEALKAKVKLAEDLVARVSITSSLNQILQGHLGTPQPLNPHNVRG
VAAHVSPTITVHGQDAPYAGIAVSGQNAGLGLGNAGMANSNLSNLMMSDTVSCVSDMW
>FAB_Mdo_MDP0000680042_C
MEQKPRFHVEVHSXTASSPFELKRSPSEVCLGEALEYLLEKPMIGQEAADTQGHRDEKIGELRARDRGFADT
DVFFGDVCAGDHSFGFQNRVSHTQPLTLRDFRTPGSMGSPTSAAKPIGGDNQARGAYSGSSGEQSDEDDFEI
EVSPCGDSTEPLDIKRIRRKVSNRESARRSRRRKQAHLADLESQVEQLRGENSTLYRQLTDAFQQFRDADTN
NRVMKSDVEALRAKVKLAEDMVARGSMTSNLNQILQGHLGTPQPLNPQNFRGVATHVSPTITIHGEDAPYAG
IAVSGQNASFGLGNAGMANSNLSNRMMSDTVSCVSDMWS
>FAB_Mes_cassava4.1_012780m_C
MEQKKAAGDMKRSESELALQEVIKKTTQIKGEEIKENRDNSFSAELDSFFSDDLSFCFKTLETMNGFSESSV
VWSQNISPKQSSISSAPIDTQSSVCVSSPLSANTKPNKKRASSSGSSDDEDAETEAGPCEQSNNSNPIDLRR
VRRMVSNRESARRSRKRKQAHLHELESQVEQLTGDNTSLYKQLSDASQQYNNAHTNNRVLKSDVEALRAKVK
LAEDMVTRGSLTCSLNQFLHQNHLTLPQPLNNHNLRVSPTVTINGDDASYTAGLGNTDINNGNLRNSVMSDA
VSCVSELWPLD
>FAB_Mes_cassava4.1_018467m_C
MVSNRESARRSRKRKQAHLHDLESQVEELTGENASLYKQLLVATQQYRDADTNNRVLKSDVEALRAKVKLAE
DMVTRGSLTCNMNEVVQNHLTSPQSLNNHNLRVSPTITINREDASSYVGGLTISGPGIDNLNNVNLRNSCVS
ELWP
>FAB_Mtr_Medtr1g008990.1_C
MEPKWSTILPATSIFSSFDDLKWITAEFDHELFTKRPVTVETAIDDNDVKPSKVDPFLGVGDVCSDNIANAA
DFHNLDAVTSFSTCGEPTNNILVCSQNLTPKNSTITATIESQSSISATVTSPVSANKPSSSRENQTKGVTTT
SGSSRDPSDEDDEAGPCEQSTNPVDMKRLRRKVSNRESARRSRRRKQAHLADLEVQVEQLRLENASLFKQLT
DASQQFRDANTNNRVLKSDVEALRAKVKLAEDMVSRGTLPTFNNQLLQNQSQLNTTPPQINNSNLRCMAHVS
PTITVHGNDASYGVSGQNSAIGLGDFDISCSHDFNNGVNSDAVSSLTSLWP
>FAB_Mtr_Medtr3g109310.1_C
MATTESDLDEFLNLDYEFRYPSLADTEAFMTGVCSAAFQTLLLPDVVSSFSTCGGLTNSQNFTPKHSTITAS
QSSIYGTVGSPVSANKPNSRENHIKGTASGSSDPSDEDNESGPCEQITNPVDMKRQRRKDSNCESARRSRWR
KQAHLSELEAQVEKLKLENATLYKQFTDTSQQFHEADTNNRVLKSDVEALRAKVKLAEDMVTRSSFTTSLNN
QFLHNQCQMSTPPQLNIRRMPHVSPTINFQQGNSASYGGVAVGVHNSNLAGFGNLDMTYNDVVDNGVLSNAM
SCVTIWP
>FAB_Mtr_Medtr3g109982.1_C
MSRRLRISFRRKDRISDLPDTLLHEILSFLPTKDAAATTILSKRWNPLFLSQLMLRFDDHSFTDHFAFRKFF
YSFMSMRDKSLPILSFQLNCRYSFIDKNDFNNLVYAAITSGVENLSINLCHLNETTLPSFILTSKTLTSLKL
KRVTLNEVPFVDLPSLKVLHLESVTFTCPEYLMKLLSSCPILEKLEANDSITTTFFKVIGRDRGEFIKCRYS
ETILPSFILTTKTLTQLKLKRITLNQVPFVDLPLLKVLHLESVSFTYYWYITTLLSGCPVLEELEAKDVIVT
RRCMVIRTGREVLNLSNLVRANISNGLLEFDWLYNVNLLRIQETVPVYLHGMFPNLTHLELIFNFMPIFASL
KWNCLMKQLLPNFPKLQTLIIREADTVTNSGDKDWEDPTIVPECLLSHLTTCSLRNYSRINCEFQFANYIIR
NSRVLSTMIIQSAESVETNTKHQMFMELSSLCPRISTYATNAIAVHISLPPREHHISVIWLKIPTKAEGFSW
VPKYAIEETAPKDVYRKRKSCRPSPSDRVARETMTGVQEDRISPFSADEKEQVCRGISSKKKSVVEWICLQP
LKDESIRFISDIKFSLTLLCSRYSDKLALLALCSDESVSSKVRPDNASMEAIGQLGEHIIPQKHLSKYIMGI
KKVSNPKSARRSRRRKQAHLFELESQVGKLKLENATLYKQFTDASQQFHEADTNNQVLKSDVEALRAKVKLV
KHIVTRSSFITSLNNQFLHNQCQMSTPPQLNTTTSIRCMPHVSPTINVQQGNSA
>FAB_Ppe_Prupe.1G455300.1.p_C
MEQKHVAMCSAAHSQLTSSSLFACSELKQSTSEFSLSEALEFLDRSMIGQEAADTQSYKDEKLGEFRAYVRD
RNFADTEVLFGDVWAGDLSFDFKSRDIMNGFSSSGELTETLLCTQNLTPKNSSISATMDSQSSICVGSPTSA
AKPIARDNQARGAESGSSGDQSDEDDFEIEAGPCGDSTDPLDIKRIRRMVSNRESARRSRRRKQAQLADLEF
QVEQLRGENSTLYRQLTDASQQFRDADTNNRVLKSDVEALRAKVKLAEDMVARGSITTSLNQIRQGHLGTPQ
QFNPHNLRGVAQVSPTVTIHGDDARYAGMAVSGQNGGLGLGNAGMANSNLSNRIMSNTVSCVSDIW
>FAB_Ptr_Potri.006G277800.2_C
MEEQKAGGSDGMKKSESELADFSAEIYGFFSDIFSGDLSSFPVNKTRDIVNGFSTCGGLTESCFLWSQNTNP
KNSSVSVSTDAQSSLCVGSPMSANKPRVKDSQTRVAASVSSPDQSDEDGLSEQSTNPHDIKRIRRMVSNRES
ARRSRKRKQAHLSDLEVQVDHMTGENASLFKQLSDATQQFRTAETNRRVLNSDVEALRAKVKLAEDMVARGS
LTCNNLNQFLQSHLTSPQLLNNHNLHLMPNVSPTITIQGDEAYAGMSVSGQNSGLGLGSADISNGNLNNGIL
SDAASCITNIWS
>FAB_Pvu_Phvul.001G077200.1_C
MEAKLGGGGGGVMAATLDDIKWISFMFDHDINDDVKPCKLDHFTGASGHLNDAFQNLDAVTAFSTCGGITDS
ILAHFQDLTPIQSTISATIDSQSSICGPVKRRRSRQWEKEAVDSEEGEGSGCASEERNEKAQVKMRTKNSNR
ESARRSRRRKQAHLADLEWQVERLRQENSHLFNQLNDASQQFRDADTNNRVLKSDVEALRAKVKLAEEMVRR
GTITPFNNQILPSQTQLSTVSVLNTNNNNLRRMAHVSPTITVHGNDGASYGGGISVSGETSSPLLLGNLDIA
SSDFNSDNGVSSITSMWA
>FAB_Pvu_Phvul.009G104100.1_C
MTTTESDLDNDFPNLDELRYLNLAGTDVFAAFQNLLPDAITSFSTCGLTDPFSSQNLTPKHSTITATIDSRS
SICGTATVGSPVSANKPEGWKNDMKGATSGSSEPSDEDGPCEQSTNAVELKRLRRKVSNRNSARRSRRRKQA
QLADLESQVEKLKVENATLYKQFNDASQHFREADTNNRVLKSDVEALRAKVKLAEDMVTRGSFTTLNNQLLP
TQCQMSTPPPLNTTNLRRMAHVSPTITVHGNDGAYNGATVCGQNSDLGNLDMSFNDMNNVNGVMSDGMSCGS
IWPPY
>FAB_Rco_28226.m000857_C
MMDSLSNCGLGESLLWSQTTAKTEQSRIEAQSSVCVSSPISPNNNNMNMNTNTNTNNKAEAKSVRTRISTST
SEQTDDEDEAGPCEQSTNPVDIRRIRRMVSNRESARRSRKRKQAHLQDIESQVYQLSGENSSLYKQLSFATQ
QFRDADTNNRVLKSDVEALRAKVKLAEDMVTRGGSLSCSMNIQLLQSINNLPNVSPTITINAPPPLDSTSDA
VSSLTDLWP
>FAB_Spu_SapurV1A.0263s0230.1.p_C
MEEQKAGGGRESELAGFSAEIDGLLSDILSGDVSSFSVNRTRDIMNVSSACGGLAEPCFLWSPYTNPKNSSV
SLSTDAQSSFCVGSPMSANKPKVKECQARVVASVSSPDQSDEDGLSEQSTNPLDIKRIRRESARRSRKRKQA
HLSDLEVQVDHLTGENASLFNHLSDAAQQYRAAETNRRVLNSEVEALKANVKLAEDMVARGSLACNLNQILQ
SHLASPQLLNNHNFHLIPNVSPTITNQGEEASYAGMSVSGQNSGLGLGSADISNGILSDAVSCVTNIWP
>MON_Zma_GRMZM2G098904_P01_C
MKKCPSELELEAFLRGREDATAAAAAAVAEQKPTHDIAALAPFGAGGVFPSSDLSAFSFADSNTLNGTGNIH
NHLWSHNHNVRHPAVSTTIESQSSICAAAAASPTSATNLYLKESQALGGTSGSDSDSDSLLDIEGGPCEQST
NPQDVKRMRRMVSNRESARRSRKRKQAHLADLETQVDQLRGENASLFKQLTDANQQFTTAVTDNRILKSDVE
ALRVKVKLAEDMVARGALSCGLGSLGLSPALNPRQACRGPDVLSVSGLDFPGADDACFTGLSPAEQLQLQSS
PLQSIAASLESLDNRMASEVTSCGGPGVDVWPWDHHSNGGLSK
>MON_Zma_9_109162102:109164591_-_C:g139.t1
DLLAPEQDTMDGGSWWYGNVRTPNPVMSQAASISASPGLTTSANHALESESDSDSESLYEVEGVPYERGNRS
IETKRIRRMVSNRESARRSRRRKQAQLSDLESQVERLKGENATLFQQLSDANQQFSTAVTDNRILKSDVEAL
RIKVKMAEDMVARSAVSCGLGDLGLAPYVNSRKMCQALNVLTGLDLLGSDAFRGPTAGTRVQNSPVQSTASL
ESLDNRKSNEVTSCAADIWP
>MON_Tae_unmapped_Traes_XX_C03E40F29.1_C
SPEPNEKSPTDTQARPYPALHAASLSALRGSESARVTVHSRSRYHIHLPQRSFPRPLPAPHKSRRRRRCHPP
QRRPRQERQTDAQSDDNTTTVTNRRRGRQPSEMKKCASELEFEAFIRQHIAAAEAEAQRGRPGHGNDDGGFG
GDPGARADVFSPGGGLPGLCFGDSNALELEGSNAGHLWWSEGLRAPHHTVPAPTQSQTPAVSASPRETISGN
QALETESDSDSESLVEIQGGRCKRSGKSSDTRRIRRMVSNRESARRSRRRKHAQLTDLELQVEQLKSESATL
FKQLTEANQQFTTAVTDNRILKSDVETLRIKVKMAEDMVARGAVSCGLGQQLGLAPFLNSRKM
>MON_Tae_mapped_Traes_7DL_C343BA649.1_C
QNALELQESNAGHVWWSDGLRAPQHHAVPTPTQSQTPAVSASPRETISGNQALETESDSDSESLVEIGGGRC
KRSGKSSDTRRIRRMVSNRESARRSRRRKHAQLTDLELQVEQLKSESATLFKQLTEANQQFTTAVTDNRILK
SDVETLRIKVKMAEDMVARGAVSCGLGQQLGLAPFLNSRKM
>MON_Tae_mapped_Traes_7BL_07CC0B6EF.1_C
FRVGKEIDRDTPGFCLTCCIVLVAASPRETISGNQALETESDSDSESLVEIGGGRCKRSGKSSDTRRIRRMV
SNRESARRSRRRKHAQLTDLELQVEQLKSESATLFKQLTEANQQFTTAVTDNRILKSDVETLRIKVKMAEDM
VARGAVSCGLGQQLGLAPFLNSRKM
>MON_Tae_mapped_Traes_7AL_DD8261917.1_C
MVSNRESARRSRRRKHAQLTDLELQVEQLKSESATLFKQLTEANQQFTTAVTDNRILKSDVETLRIKVKMAE
DMVARGAVSCGLGQXXXXXXXXXXXDVTKPW
>MON_Tae_mapped_Traes_6DS_273430303.1_C
MKKCASELELEAFIRGRGLAAEQKPGSAAAGANGPYGLFSAADLSSAFGFADSALNGTIQNHLWPQSPNLGA
RHPAVSTTIESQSSFYAASPTSATNLSIKESQAFGGTSGSDSDSESMFDDGGLCDNGTNPTDVKRMRRMVSN
RESARRSRKRKQAHLVELETQVDQLRGDNASIFKQLTDANQQFTTAVTDNRILKSDVEALRVKVKLAEDMVA
RGAMSCGLGHLGLSPAALNPCRVPDVLAGLDFLPGGADDACFGSLSPAEQVQSSPMQSMASLESLEHSSRMQ
HGGGADAVDVWGWDSSSNGAMSK
>MON_Tae_mapped_Traes_6AS_F1CEB89EE.1_C
MKKCASELELEAFIRGRGLGAEQKPGTAAVGTANGPYGLFSAADLSGAFGFADATLNGTIQTHLWSQSPNLG
ARHPAVSTTIESQSSIYAASPTSATNLSIKESQAFGGTSGSDSDSESMFDDGGLCDNGTNPTDVKRMRRMVS
NRESARRSRKRKQAHLVELETQVDQLRGDNASIFKQLTDANQQFTTAVTDNRILKSDVEALRVKVKLAEDMV
ARGAMSCGLGHLGLSPAALNPCRVPDVLAGLDFLPGGPDDACFGSLSPAEQVQSSPMQSMASLESLEHSSRM
QHGGGSDAVDVWGWDSSSNGAMSK
>MON_Sit_Si017778m_C
MKKCASELELEAFIRSREDAAAAAVAAAEHKPGHDIAAQAAFGAGVFSPGDLSGFSFADSNTLNGSIPNHVW
SHNHNVRHPAVSTTIESQSSICASSHYIRSLAAAASPTSATNLYLKESQTLGGTSGSDSDSESLLDIEGGPC
EQSTNPQDVKRMRRMVSNRESARRSRKRKQAHLADLETQVDQLRGENASLFKQLTDANQQFTTAVTDNRILK
SDVEALRVKVKLAEDMVARGALTCGLGSLGLSPVLNPRQACRGPDVLSGLDFAGDDPCFAGLSPTEQVQNSP
LQSIASLESLENRIASEVTSCGGPGVDVWPWDGGLSK
>MON_Sit_Si007043m_C
MKKCPSELQLEAFIRESGEGAVSGAAESKPSGSGPSEPGGSGVFSPGGIGFGDTSAMDGNSWWFGSIRPANP
VASQTASISASPRATTSANHALESESDSDSESLYEVEGGSCERGTKSMETKRIRRMVSNRESARRSRRRKQA
QLSELESQVEQLKGENATLFKQLSEANQQFTTAVTDNRILKSDVEALRVKVKMAEDMVARSAMSCGLGDLGL
APYLNSRKMCQALNMLTVTGLDLLGSDAFRGTTAARQVQNSPVQSTASLESLDNRKSSEVTSCAADMWP
>MON_Sbi_Sobic.010G218500.1.p_C
MKKCASELELEAFIRESGDDDARAAAAGRSNHGCGGPGEPGGSAVVFSPGVGFAESNTMDDSSWWYGSVRTP
NPVMSRTASISASLEATTSANHALESESDSDSESLYEVEGVPYERGNKSVETKRIRRMVSNRESARRSRRRK
QAQLSELESQVERLKGENATLFQRLSEANQQFSTAVTDNRILKSDVEALRVKVKMAEDMVARSAISCGLGDL
GLAPYLNSRKMCQALNMLTTTGLDLLGSDAFRGPTTAPQVQNSPVQSTASLENLDNRKSNEVTSCAADIWP
>MON_Sbi_Sobic.004G059900.1.p_C
MKKCPSELELEAFLRGREDATAAAAAAVAEQKPVHDVAALAPFGAGGVFPPSDLSAFSFADSNTLNGSIHNH
LWSHNHNVRHPAVSTTIESQSSICAAASPTSATNLYLKESQTLGGTSGSDSDSESLLDIEGGPCEQSTNPQD
VKRMRRMVSNRESARRSRKRKQAHLADLETQVDQLRGENASLFKQLTDANQQFTTAVTDNRILKSDVEALRV
KVKLAEDMVARGALSCGLGSLGLSPVLNPRQACRGPDVLSGLDFPGDDACFTGLSATEQLQNSPLQSIASLE
SLENRMASEVTSCGGPGVDVWPWDHSNGGLSK
>MON_Pvi_Pavir.Db00496.1.p_C
MKKCPSELQLEAFIRESGAGAAESKPGSGPSEPGGSGVFSPGGVGFGDSNTMDGSSWWYGSIRPANPVASQT
ASVSASPRATTPANHTLESESDSDSESLYEVEGGSCERGTKSMETKRIRRMVSNRESARRSRRRKQAQLSEL
ESQVEQLKGENATLFKQLSEANQQFTTAVTDNRILKSDVEALRVKVKMAEDMVARSAMSCGLGDLGLAPYLN
SRKLGQALNMLTVTGLDLLGSEAFRGPTAARQVQNSPVQSTASLESLDNRKSSEVTSCAADMWP
>MON_Pvi_Pavir.Da00268.1.p_C
MKKCPSELQLEAFIRESAGGAESKPGTGPSEPGGSAVFSPGGSAVFSPGGVGFGDSNTMDGSSWWYGSIRPA
NPVVSQTASVSAASPRATTSANHALESESDSDSESLYEVEGGSCERGTKSMETKRIRRMVSNRESARRSRRR
KQAQLSELESQVEQLKGENATLFKQLSEANLQFTTAVTDNRILKSDVEALRVKVKMAEDMVARSAMSCGLGD
LGLAPYLNSRKMGQALNMLTATGLDLLGSEAFRGPTAARQVQNSPVQSTASLESLDNRKSSEVTSCAADMWP
>MON_Pvi_Pavir.Ab00505.1.p_C
MKKCASELQLEAFIRSPDDHDVAAQAAFAAGLFSPGDLSGFSFADSNTLNGSIPNHIWSHNHNVRHPAVSTT
IESQSSICAAASPTSATNLYLKESQTLGGTSGSDSDSESQLDIEGGPCEQSTNPQDVKRMRRMVSNRESARR
SRKRKQAHLADLETQVDQLRGENASLFKQLTDANQQFTTAVTDNRILKSDVEALRVKVKLAEDMVARGALSC
GLGSLGLSPVLNPRQPCRGPDVLPGLDFAGDDACFAGLSPAEQVQNSPLQSIASLENRMTSEVTSCGGAGVD
VWPWDGGLSK
>MON_Pvi_Pavir.Aa03364.1.p_C
MKKCASELELEAFIRSRDDAAAAAAAAEHKPGHDIAAQAAFAAGVFSPGDLSGFSFADSNTLNGSIPNHLWS
HNHNVRHPAVSTTIESQSSICAAAAASPTSATNLYLKESQTLGGTSGSDSDSESLLDIEGGPCEQSTNPQDV
KRMRRMVSNRESARRSRKRKQAHLADLETQVDQLRGENASLFKQLTDANQQFTTAVTDNRILKSDVEALRVK
VKLAEDMVARGALSCGLGSLGLSPVLNPRQACRGPDVLSGLDFTGGDDACFAGLSPTEQVQNSPLQSLASLE
NRMNSEVTSCGGPGVDVWPWDAGLSK
>MON_Phe_01000917G0090_C
MKKCASELELEAFIRGREDAAEQKPGHAGLYAPFGVFSAADLSGFGFADSNALNGSIHNHLWPQSQNLSALH
PAVSTTIESQSSICTAASPTSATNLNMKESHVLGGSSGSDSDSESLLDTEGSPCEQSTIPMDVKRMRRMVSN
RESARRSRKRKQAHLVDLESQVDKLRGEHASLFKQLTDSNQQFRTAVTDNRILKSDVETLRIKVKLAEDMVA
RGAVSCGLGLSPALNARQACRVPDVLAGLDFPSDDACFTGLSPTEQVQSSPMQSMASLESQMPGEVVDVWGW
DSHSNGGMSK
>MON_Phe_01000608G0120_C
MKNERAIRDLLVNITESISQRLEAGAVLRDGHGALTQVEEFSLKLNGASFLVVPEQILNARSDGLSSGTRSK
DDGENFLGGGGIEPGRNGAIVLCPFSVGFVARGAIDVVLEVELAGSNEEKFAPQRVVRLLELKFGKERRHIG
STDGQRRGLGRISVHGGKGRKQRMVSQALGGSSGSDSDSESWLDIEGGLCEQSTNPMDVKRMRRMVSNRESA
RRSRKRKQAHVADLGSQVDNLRGENESLFKQLTDANQQFTTAVTDNRILKSDVEALRIKVKLAEDMVARGAL
SCGLGHLGLSPALNARQVCRVPDVLAGLGFPGDDACFTGLSPTEQVQNSPMQSMASLESLENQMPGEVVDVW
GWDSHSNGGMSK
>MON_Phe_01000450G0760_C
MMKKCASELELEAFIQEDAADAERKQHGHGADAGAFSPGDLSGLGFGDSNTMGGSSASHLWWPESVRTPHPA
VSTTVVSQTASISASPRATASAKHATDSESDSDIESLIDVEAVQCKRGTKSMETKRIRRMVSNRESARRSRR
RKQAQLADLELQVEQLKGENTSLFKQLTEANQQFTTAVTDNRILKSDVEALRVKVKMAEDMVARSAMSCGLG
HLELAPFLNSSKMCQALNMLSVTGSDLPGDDACSKGLTPARQVQNSLVQSTASLECLDNRMSSEVTSCAADM
WP
>MON_Phe_01000095G1840_C
MKKCASELELEAFIRGREDAADQKPGHGGLHAPFGVFSAADLSGFCFADSNALNGSIHNHQWPQSQNLSALH
PALSTTIESQSSICAAASPTSATNLNMKESQALGGSSGSDSDSESLLDTEGSPCEQSTNPMDVKRMRRMVSN
RESARRSRKRKQAHLVDLESQVDNLRGEHASLFKQLTDSSQQLTTAVTDNRILKSDVEALRAKVKLAEDMVA
QAQAALSCGLGHLGLSPALNARQACRIPDVLAGLDFPGDDACFTGLSPTEQVQSSPMQSMASLESLENQMLG
EVVDVWGWDSHSNGGMSK
>MON_Phe_PH01000095_1171138:1174617_+_C:g115.t2
FIRGREDAAKQKPGHTDLHAPFGVFSAADLSGFGFADLVIFIVASLSLLPILXRPQWKHSQSPMAPVPKPQR
TASRTLHDNRVAIVNLRYRLTYFLFHSFHQFIRLQLQEKDFSAVCHDLLLDFTLNHVSFPVLGHALFNLLTA
AASPTSATNLNMKERQALGGSSGSDSDSESLLDTEGGPCEQSTNPMDVKRMRRMVSNRESARRSRKRKQAHL
VDLESQVDNLRGEHASLFKQLTDSDQQFTAAVTDNRILKSNVEALRVKVKLAEDMVARGALSCGLGHLGQSP
ALNARQACRVPDMLAGLDFPVDDACFTGLSPTEQVQSSPMQSMASLESLENQMLGEVVDVWGWDSHSNGGMS
K
>MON_Hvu_highConf_MLOC_58027.4_C
MKKCASELELEAFIRQHLAAAEAQRGRPGHGPDDDAGFGEHPSFSPGAGLPGLCFGDSVSSCHYPKPLPLCL
YRAVVFARLTEFPPALQQNALELQESNAGHLWWSDGLRAPQHHAVPAPTQSQTAAISASPRETISGNQALET
ESDSDSESLVEIGGGRCKRSGKSSDTRRIRRMVSNRESARRSRRRKHAQLTDLELQVEQLKNESATLFKQLT
EANQQFTTAVTDNRILKSDVETLRIKVKMAEDMVARGAVSCGLGQQLGLAPFLNSRKM
>MON_Hvu_highConf_AK354277_C
MKKCTSELELEAFIGGRGLFSEQKPGGGAAAGANGPYGLFSAADLSCAFGLADSTLNGTIQNHLWPQSPNLG
ARHPAVSTTIESQSSIYAAASPTSATNLSIKESQAFGGTSGSDSDSESMFDDGGLCDNGTNPTTDVKRMRRM
VSNRESARRSRKRKQAHLVELETQVDQLRGDNASIFKQLTDANQQFTTAVTDNRILKSDVEALRVKVKLAED
MVARGALSCGLGHLGLSPAALNPCRVPDVLAGLDFLPGGAADDACFGSLSPAEQVQSSPMQSMASLESLEHS
SRMQHGDALDVWGWDSSSNGAMSK
>MON_Ete_maker-scaffold9972-augustus-gene-0.45-mRNA-1_C__scaffold9972_45131:47822_-_augustus
THDNAAPDSARSRRTVCLSVTTPPGLCRRKMEKCPSELQLEAFIREDDRNEPSRRPQAGGLDEPGGGGRASS
GVFGRLPGIGFGDQNSMDGSSDDNLWWSGSIRSPQPTSSTTVEWQRTSISVAASPSGTSSPSHRHESESDSD
SESLIDVEGAPCTRRTKSLETKRIRRMVSNRESARRSRRRKQAQLSELESQVEQLKGQNATLFKQLTEANQQ
FTTAVTDNRILKSDVEALRVKVKMAEDMVARSAMSCGLGDLGLAPFLNSRKISQALDMLTVTGFDMLGRDAC
FRGPTPARQVQNSPVQSTASLESLDNRKSSEVTSCAVDMWP
>MON_Ete_maker-scaffold3213-augustus-gene-1.44-mRNA-1_C
PPIAKKTFLSWVFCFAGVPRLSKSLLDDDAAHARESKRQSSSEKDREVQGERASDQCAQMKKCPSELELEAF
LGGVERAAAAAAAAAEQKPGHVAPFGAGGIMFPAGGADLSAFSFADSNTLNGSIPNHIWSHNHGARHPAIST
TIESQSSICAAASPTSATNLNVKESQTLGGTSGSDSDSDSFLDIEGGPCEQSTNPLDVKRMRRMVSNRESAR
RSRKRKQAHLADLETQVDQLRGENASLFKQLTDANQQFTTAVTDNRILKSDVEALRVKVKLAEDMVARGALS
CGLGHLGLSPALNPRQACRGPDVLSGLDFPGDDACFTGLSPTEQVQNSPLQSIASLESLENRMPSEVTSCGG
GAGVDVWGWDSNGGLSK
>MON_Ete_maker-scaffold10002-augustus-gene-0.45-mRNA-1_C
ADEDPSQPASTSIRRGNLSPNAATELSTLPDFLLSAPLQKQGLLCRSRDTRQRRAGFSTEQENSLSVSQHCN
STLPEKMKKCASELQLEAFIREDDRNEPSRRPQAGGLDEPGGGRNSSGVFDRLPGIGFGDQNTMDGSSDDNL
WWSGSIRSPQPASSATVEWQRASISVAASPSGTSSPNHRHESDSDSDSESLIDVEGAPYARRTKSLETKQIR
RMVSNRESAQRSRRRKQAQLSELESQVEQLKGENATLFKQLTEANQQFSTAVTDNRILKSDVEALRVKVKMA
EDMVARSAVSCGLGDLGLAPFLNSRKMCQALDMLTVTSLDLLGRDACFRRPTPARQVQNSPVQSTASLESLD
NRKSSEVTSCAVDMWP
>MON_Ete_Et_scaffold5499_41011:43987_+_C:g96.t2
NTLNGSIPNHLWSHNHGARHPAISTTIESQSSICAAASPTSATNLNVKESQTLGGTSGSDSDSDSFLDIEGG
PCEQSTNPLDVKRMRRRLGEPKLVASNRRMVSNRESARRSRKRKQAHLADLETQVDQLRGENASLFKQLTDA
NSQFTTAVTDNRILKSDVEALRVKVQNSPLQSIASLESLENRMPSEVTSCGGVDVWGGWDSNGGLSK
>MON_Bdi_Bradi3g05577.1.p_C
MKKCASELELEAFIRGRGAAAAAVAEQKPGHAAAAAAGTHGPFGVFSAADLAGFGFADSNTLNGGIHNHLWS
QSPNLGARLPAVSTTIDSQSSIYAAASPTSATNLSMKENQGFGGTSGSDSDSESMFDMEGGLCDQSTNPTDV
KRMRRMVSNRESARRSRKRKQAHLVELETQVDQLRGDNASIFKQLTDANQQFTTAVTDNRILKSDVEALRAK
VKLAEKMVSQGALSCGLGHLGLSPAALVPDGLAGLDFLPGGGADDACFASLSPAEQVQGSPMQSMASLESLD
HGGRMPGGGDVWGWDSNSNGALSK
>MON_Bdi_Bradi1g31700.1.p_C
MKKCASELELEAFIRQHLAAERNRPSPGTDAGVFSSTHGGGLPVPGLCFGDSQKALELEGSDAGHQWWSDGV
CAPHPAVSSTMGSQTAAVSASPRETTSGNQALESESESGSESLIDIEGGQCNRKSTDTMRIRRMVSNRESAR
RSRRRKHAQLTDLELQVEQLKSESASLFKQLTEASQHFTSAVTDNRILKSDVETLRVKVKMAEDMVARTAMS
CNVGQLGSAPFLNSRKMCQALDMLTATGLDLPGNHALFKDPTPARQVQTSTVQSTASLESLDNRMSSEVTSC
AGDMWP
>MON_Spo_Spipo28G0024500_C
MERAEGELPSMKRSGSDWDLEALLHPQTSTTTSPAGATSGSTMREDLLLRAGGEDLSFDFAGSRRMHLSVVL
LRQKCSSKSGEIFLKFLQSFTNKILAAEHSTSLIFWVPHEYFGSPTSSHKPKFTDIQAPGITSGSEQSDDES
LDIEAGSCEQSTDAIDLKRMRRKVSNRESARRSRRRKQAQLADLELQVDQLRGENASLYKQLMDASQQLTDA
ATDNRVLKSDVEALRVKVGISAPFEQRTNSPISELYFQVWALESGHKIPRLILHWISQVKMAEDLVTRGSLA
FTLNNLLQSPAVAPQLPSAHHVCRASELPPPVGVQGDEGRYAGMGVNGQLQPAGMEAGEHGGNSQGSKSSQS
QSMERLPGLEQLQSRIAGDISSCGSDMWPWASHVVPVSK
>MON_Peq_PEQU_18261_C
MKRSASDWDLDEFLPELLRPVELPPSHDDVRRSPSDTPEGLLIRWSTSKIMDGVGDSGGDDGNIADVFGCFS
DQDAPSGHSPGGPLTGSQIWSQNHATLHSSITATIDSQSSICVGSPTSSLLPKSTENQTLGGSSGSDQSDED
SLETEAGAYEHGTNTTDLKRMRRMVSNRESARRSRKRKQAHLADLELQVDQLRGENASLYKQLTDASQHFTE
SVTDNRILKSSVDALRVKMNMAEELVTRGSLTCSLDHLLQTTINSSHLPNTRQFSPVIEFPENDGFFVDSSL
AAQAQNIDVHVAGAKNGSLRSQSPPLPSLTTINNLQSRVNGDISSCGSDIWPWDSNANVISKQQ
>MON_Pda_30s780671g001_CX
MGSHLKTSLSHPAFPFLFFAFPTLYWVRRGVHGKNDIISRARRKQAPLKEPSSRAPHRQRDEEIRVGIGSGG
VTATAGTPTSAHKPKGRENQAPGGTSGSEQSDDESFEFEPGSCEQSTNVSDLKRMRRMVDQLRGENASLFKQ
LTDANQQFTEAARDNRVLKSGVENLRVKVKMAEDLVTRGSLTCSLDHLLQSNSGSPQYLNTRQPCRALSDVL
STLDFQGDDTCYTGMSAAGQVQSIAMENSQNKNGGIRSRMNHSLPLESIPGLENLQNRHSSEVTNSGADIWT
WDSHTNAMPKL
>MON_Mac_Achr1P23640_001_C
MSAFYVSDGTPTSSHKLLAKANQTLGGTSGSEQSDEESLEIEGGPCEQSTDAIDIKRLRREGQSRLLFMKKG
INQPVFIHEGVTRRMVSNRESARRSRKRKQAHLADLESQVDLLRGENESLFKQLTDANQEFTEAVTNNRVLK
SNVEALRIKVKMAEDLVTRGSLACSLDHLLQSSVGSPQFLNPQLPCEESSDFLPTIEFQGDDSSYIGIPTDG
RAQNVGMETGNAKTAALSCVTDIWACDSNTGTMLK
>MON_Mac_Achr1P15640_001_C
MKKAAHCYEEDFKLKFLLLLFNSILAETPTSSHKPTAKVSQTLGGTSGSEQSDEESLETEGGQYEQSTDVID
NKRIRRMASNRESARRSRKRKQAHLADLELQVDQLRGENESLFKQLTDASDEFTEAVTNHRILKSNVEALRI
KVKMAEDLVTGGALACGLDHLLQTNIGSPQFLNPQQPSRASPDFLSAIQVQADDPGYVGTPCAGQFQNTGMG
NNDAENADILPGLNQTSPLQSITNMDNHRIRIPREVSDCRFNWIHGSVDLNLSMLSPTRMTRIRVLTLCVFD
LDPMWSCCVLTLITLLVSLISHKELSFIDGILKNCHLVVLVVITQIISCELVQHKSW
>MON_Eol_gi|527081927|gb|ASIR01009923.1|_2630:4749_+_C:g169.t2
LTAGSPTSAHKPKGIENQAPGGSSGSEQSDDEESLEIEAGPCEQSTNVVDLKRMRRMVSNRESARRSRKRKQ
AHLADLELKRENSSLFKQLTDANQQFDQAVTNNRILRSDVETLRVKVKMAEDMVARGTLTCSLDHLLQSHIG
SPQYLNTRQPCRASSDVLSTLDFQGDDTCYTGMSAAGQVQSIAMENSQNKNGGIRSRLNHSLPLESIASLET
CRIDPPVK
>MON_Egu_gi|527171323|gb|ASJS01005249.1|_11421:14016_-_C:g162.t1
TWNDGFLTAGSPTSAHKPKGIENPAPGGSSGSEQSDDEESLEIEAGPCEQSTNVIDLKRMRRMVSNRESARR
SRKRKQAHLADLELKVDQLRGENSSLFKQLTDANQQFDQAVTNNRILRSDVETLRVKVKMAEDMVARGALTC
SLDHLLQSHIGSPQYLNTRQPCRASSDVLSTLDFQGDDTCYTGMSAAGQVQSIAMENSQNKNGGIRSRLNHS
SPLESIASLENLQNRPSSEITNCGADIWPWDSPPNAMSKQL
