# Supplementary material for: The phylogeny of C/S1 bZIP transcription factors reveals a shared algal ancestry and the pre-angiosperm translational regulation of S1 transcripts
Source: Sci Rep. 2016 Jul 26;6:30444. doi: 10.1038/srep30444 (PMC4960570; doi:10.1038/srep30444)
Supplement: Supplementary Dataset 1 [file srep30444-s4.zip › Data_S1_sequences/Data_S1_Dataset_03_ANG_C_bZIP63+10+25.fa]

>ANG_Atr_v1.0_scaffold00002.534_C
MDNKVFSVEDIAETYWNPHSPPLTNEEEAEKIRVSNMNRSASEWAFQRFLEEASATSSSHNNKRQEDEVVEIENPPPLLNEAQSNENPIPMGSQDHQAIL
KQRLDLLCAAVALTRSSAIKSQDCPLLAESGVQGSDAPQLGFLSSGKGHVYNFPRTQDQSVAGPIGIPALPAVTKNVGAQVRATTSGSSREQSDDDDVEV
DTELNEPVDPSDVKRVRRMISNRESARRSRRRKQAHLSELETQVAQLRVENSSLLKRLSDISQKYNEAAVDNRILKADVETLRAKVKMAEDSVKRVTGGG
AFALTMSDISGISAQFSPSDASSVGAAVPVQDDVKHFFQPTDIHDHQRLSNGLMDMGLNGGEEAHSAMVGKMGRTPSLQRVASLEHLQKRIRGGPSSACG
PIPWDASWDAEPSNKAEGNNKFPQFPVFKTLKQCTQVHAYMIITGLILNPQNPKKLLLFLTDPDHGNLHYARLVFRRISNPSLFLWNTFIKGCYKNHAAR
EAIDLYREMRRSNMSLDMHTFQFLFKACARAVAEREGMEIHGNFIKLISVTDVFVDNSLIHMYCSFGRVELARKVFELMGFKNVVSWTCILNGYAKLGLM
DDALRVFDEMPDKNVVSWASMVAGYAQCGRGQEAVRWLNETYYHIIL
>BRA_Tha_gi|537675430|gb|AOUI01004188.1|_1135:5740_-_C?_augustus
MDRVFSGEIWPAPTAKDTVDAVSGDTDGTARLNRSASEWAFQRFIQESSSSSAAGAGDITAAYGSSDAGPPS
PCLPVDSAEYRAYLKSKLNLACAAVAMKRASFTKPQETSGRASSGAQASSASEQASPASSKVNEVGMLSCAA
APKKPSVPGKSTTSGSELSGDEEADGETETTGNTDPLNAKRVRRMLSNRESARRSRRRKQAHLTELETQVSE
MRTENSNLLKRLTDITQTFNNAAVENRVLKANVETLRAKVKMAEERVKRITGLNPMLQAIPDISTVSVPSFN
GSLSETSSDDPGHRIFRHSPNNSLATSNTDNTAIEISSATSKALTACKMERTASLHRVASLEHLQKRISSAS
QP
>BRA_Tha_gi|537673843|gb|AOUI01005775.1|_4713:8766_+_C_augustus
MNSLFSVDDLTDSFWETAAPAAMAEGISRSQSEWAFQRLIEEMSASGGSSIAGLSSAAENAIDRSVPQIQPE
QSVSMPSGAGSDIAADIFETQKLENHRHRWDEQGSRNHVSSSTIGVDPDQYHAILKSKLDLACAAVALRVAM
VKPEDSSTTATKQKQPILVGSEAQGSAAAQISPGTSSVSASPSPGMQKKSDVPVGQATSGSSRDDSDDDELE
GDMETTENGDPADTKRARRERFASWTFLSLHSESNNQMVGFSMLSNRESARRSRRRKQEQKNELETQVGQLR
VENSTLLKRLSDMNHKHDTAAVDNRILKADIETMRTKVKMAEETVKRVTGMNHLLFARPNSTNMGLPFDNTL
MDSSRIGLTPALPNSNHILKSAMPNIIGTAPNGRLDNCFGNNTLVPPNMNSVTNASAENMTNIPLPQQASSP
NLVPTPPQWNHDVTKNKAQK
>BRA_Tha_gi|537672962|gb|AOUI01006656.1|_25671:30183_-_C_augustus
MERVFSVEEISGELWPAASDKETEDMVSGDADGTAKMNRSASEWAFQRFIRESSSSSAAATDGGTGEGLGPN
GISAAGSPSPGVLVDSEEYRAYLKSKLNLACAAVAMKRSMFGLRETWGCMEELLVLASFTKPQEMAGGADSG
AQQAYPASSKVGRRFLVAAMPKKPCAPVKSITSGSEISGDEEADAEAETTGNTAPLDVKRVRRMLSNRESAR
RSRGRKQAHLTELETQVSQLRVENSTLLKSLTDVSQTCNDAAVENRVLKANIETLRAKVKMAEETVKRITGL
NPILPDVSALSVPSFHGSPSETSADGAVPVQDDLKNHIFRPSPNSSLVADNNVAEVSSATSKALTGCKTGRT
ASLHRVASLEHLQKRIRSAGEP
>BRA_Tha_gi|537671713|gb|AOUI01007905.1|_1:1756_+_C:g59.t1
MLSNRESARRSRRRKQEQMNELETQVGQLRGEHSTLLKRLSDMNNKYDTAAVDNRILKADIETLRTKVKMAE
EMVKRVTGMNPLLLARSNTTNIGVPVDNTLMDSSRISVMPMQPNSNHIMKPAIGNITGTTPNQRLENNFGNN
TLVHPNMNPVTVTGAEKVTKLPPSDQVSHFAPGPNRYESLSHWNPAVAKNKP
>BRA_Tha_gi|537665336|gb|AOUI01014282.1|_9899:14803_+_C_augustus
MNSVFSIDDFADPFWEAPPLSPDPPKAVTASGLSRSQSEWTFEMFLEEMSSPMSAVSASSATGNAIGVSSGQ
SVPSVSGTDDVEDEGRVRNRDLENRDSPLPSDRSPAVVADSDECHQVLKSKLETEGAAAVALGVDIVNMISH
SKGGVLQKFEQAASVKPEDASSSPEIQILPDQSGPRVQGLELKQARSGSSREYSDDDDELEGDTETTGHLGP
EDVKRARRMLSNRESARRSRRRKQEQMSELETQVSQLNVEHSSLLKQLSDVNHKYDEAAVGNRILKADIETL
RAKVKMAEETVKRVTGMNPLLLRRSNGHNSVMPLVGNRMETSCIATLQAHSNLNHVSNAQVPEITLPAILPP
RLDNNFGRHSQVSPFLNSQSTSPGKISCGELQIQKMGSGQKQVGPTGHFASAPNPYRPVHGWSHEPTHSVPN
NDSS
>BRA_Tha_gi|537651753|gb|AOUI01027865.1|_14534:18991_-_C_augustus
SYQSVPVDSEEYRAYLKSKLNLACAAVAMKRASFTKPQETPGGADSGAQASSASQQSYPDPSKATPKKPSAP
VKSITSGSELSGDEEADGETETPGNIGSRDAKRVRRMLSNRESARRSRRRKQAHLTELETQVSQLRAENATL
LKSFTDITQSSNNAAVENRILKANVETLRAKVKMAEETVKRITGLNSMLHAMPDVSMVSVPSFNGIPSETST
EAVQDDPKSHIFQASPNNSLATSNTNTENAAEIASATSKALTGCKMGRTASLHRVSSLEHLQKRIRSTITSP
FQEGLKP
>BRA_Esa_Thhalv10028688m_C
MNSIFSIDDFSDPFWEAPPPLNSNPAKVVTAEEVSQSQSEWTFEMFLEEISSSVSSEPVGNNNAIVGVSSAQ
SLPSVSGQNDFEEDSRFRRDRHDRDSGNRDYAPPPSTVIVHSDDYHRVLKNKLETECATVVALRTGSVKPED
SSTSPETQFQPAQSSPLAQGSLMTPGELGVSSSSPAELKKTGVLAKQVTSGSSREYSDDDDLDEENETTGSL
KPEDVKKSRRMLSNRESARRSRRRKQEQTSDLETQVNELKGEHSSLLRQLSNMNHKYDDAAVGNRILKADIE
TLRAKVKMAEETVKRVTGMNPMLLGRSNGHSNNNRMPLTGNNRMDSSCIPAFQPQSNLNHLPNPNIGIPAIL
PPRLGNNFVAPPSLNSQTNSQLQRIRNSQNHHVAPTSTNPYGWNTEPQNDSAWPKKCVD
>BRA_Esa_Thhalv10010426m_C
MHIVFSVDDLTESFWPASAPVPEPPQNMADGMTRSQSEWAFQRLIQEMSGSDASPTTNVIDRSPPQVQSEQS
LSTIDETSDVVEIQKPPQNHRLPPGDDQRDRNRARSSDPLDSAGVDPNQYHAILKSRLDLACAAVARRVGTV
KPEDSSSSAGNQKQSLPTRPQAQGSIVAQTSPGASSVGFVPSISTQKKADVPARQTTSISSRDDSDDDDLDG
DTETADNGDPTDVKRARRMLSNRESARRSRRRKQEQMNEFDTQVSQLRVEHSTLLSRLSDMNHKYDAAAVDN
RILRADIETLRTKVKMAEETVKRVTGVNPLHWAARPNMGIPLNNTPTDSSRIQPNSNHILKPAIPSTTGAGL
APNQRVERGNFLGEQVNREGIQNPFAPDSNLYETLPHWNHKH
>BRA_Esa_Thhalv10004611m_C
MEKVFSVEEFSGNLLWSELAKEADGTTAMNRSDSEWAFHRFIQESSAAGEATTASGVSVSGPPSPSVPVDSE
EYREFLKNKLNLACAAVAMKRGSFIKPQETSGRSENGGAYTSSASEQASLASSKATPMMSSAITSGSELSGD
EEEADGETNMNPSNVKRVRRMLSNRESARRSRRRKQAHLSELETQVSQLRVENSKLMKGLTEVTQTFNDAAV
ENRVLKANIETLRAKVKMAEETVKRITGFNPMFHTMPQVSTVSLPPETSNSLDESIHVTTPPETSSGNKSKA
LIGCKMNRTASMRRVASLEHLQKRIRSVGDQ
>BRA_Cru_Carubv10017372m_C
MHIVFSVDDLTESFWPVPAPAPSPGSTPLPAPPQNMTDGMTRSQSEWAFHRLLNELSGSDSSATTNTIERSP
PPVQSLPRVEETVEETEDVVEIQKPQQSHHRLPADDQGNRNRAPSSDPLDSSAGVDPNQYHAILKSKLELAC
AAVARRVGTVKPEDSSASASNQKQAQGSTVAQTSPGASSVKFSSSTSTQKKPDVPARQTTSISSRDDSDDDD
LDGDADNGDPTDVKRARRMLSNRESARRSRRRKQEQMNEFDTQVGQLRAEHSTLLNRLSDMNHKYDAAAVDN
RILRADIETLRTKVKMAEETVKRVTGVNPLHWARPNMGIPFNNTPSAPTRIPPNANHIVKPGIPSTTTTSAG
LAPNQRAEAANFLPEQVNRDGMQNPFAPDSNMYETLPHWNHKH
>BRA_Cru_Carubv10001474m_C
MEKVFSGEDISGNINWSAVDGTTTTAMNRSASEWAFHRFIQETSAAAADDDANAGDSTTTTVCGVSVSSPPN
VPVDSEEYRAFLKSKLNLACAAVAMKRDTSGRSDNGGVYTTNTSEQGSLASSKASPMMSSAITSGSELSGDE
EEADGETNMNPTNVKRVKRMLSNRESARRSRRRKQAHLSELETQVSQLRVENSKLMKGLTDVTQTFNDAAVE
NRVLKANIETLRAKVKMAEETVKRLTGFNPMFHTIPQIGTTVSLPTETSNSLDTTSSHVTTPEPVSSGNKSK
GLIGCKMNRTASMRRVESLEHLQKRIRSVGDQ
>BRA_Cru_Carubv10001050m_C
MNSIFSIDDFSDPFWETPPIPLNPDSAKNPTSAEVSQSQPEWTFEMFLEEISISSSAVSSEPLGNNNAIVGV
SSAQSLPSVSGQNDFEDDSRFRDRDSGNWDCAAPPPPTTVVVDSDDYRRVLKNKLETECATVVALRVGSVKP
EDSTSSPETQLQPAQSNPLTQGSLVAPGKIGVTSSLPAELKKSGVPMKQVTSGSSRDYSDDDDLDEENETTG
SLNPEDVKKSRRMLSNRESARRSRRRKQEQTSDLETQVNDLKGEHSSLLKQLSNMNHKYDEAAVGNRILKAD
IETLRAKVKMAEETVKRVTGMNPMLLGRSSGHNNNRMPVTGNNRMDSSSNNPAFQPHSNLNHMSNPNVGIPN
ILPPRLGNNFVPPPSLNSQANLPLQRIRNGQNHHVAPNGNTYGWTTEPQNDSAWPKKCVD
>BRA_Cpa_evm.model.supercontig_52.101_C
MNTVFSVEDFSDSFWSAPDLAVAAAEIMNRSQSEWALERFFEEMSTSAPTNAIASSSLQSQPSISTAERAHD
NDVVEIGKPADHDNHNRSSPSGPSLTARVDSEEYRAFLKNKLDLACAAVALRASSVKPEDLGTQTENQQKEA
AKQPVPIQSGSQAQDYDTVPKDLTAVCSSVVQSEPGASPISAPALSATQPKLVQARQATSGSSREDSDEDEI
EGDMGTTENTDPADVKRARRMLSNRESARRSRRRKQEHINELETQVGQLRVEHSSLLKRLSDMNHKYDEAAV
DNRILKADIETLRAKVKMAEETVKRVTGINPLFLAKSNIPSAAMPFVSNPMDTSLVGAVARQPNPNQFLNQP
VPSIAAGTIPHQRLDNSFTGSALVAPGVNPQSDFRGNNITETAPFRLAAAAGPMQKQIGPSASGVQKHVCPG
VNPAEAMAGWNSGLPHAATKNNQKC
>BRA_Cgr_Cagra.5456s0001.1.p_C
MEKVFSGEDISGNINWSPVNGTTTAMNRSASEWAFHRFIQESSAAAADDDANAGDSTTTTVCGVSVSSPPNV
PVDSEEYRAFLKSKLNLACAAVAMKRGSFIKPQDTSGRSDNGGVYTTNTSEQGSLASSKASPMMSSAITSGS
ELSGDEEEADGETNMNPTNVKRVKRMLSNRESARRSRRRKQAHLSELETQVSQLRVENSKLMKGLTDVTQTF
NDAAVENRVLKANIETLRAKVKMAEETVKRLTGFNPMFHTIPQIATTVSLPTETSNSLDTTSSHVTTPEPVS
SGNKSKGLIGCKMNRTASMRRVESLEHLQKRIRSVGDQ
>BRA_Cgr_Cagra.0635s0017.1.p_C
MNSIFSIDDFSDPFWETPPIPLNPDSSKNPTAAEVSQSQPEWTFEMFLEEISISSSAVSSEPLGNNNAIVGV
SSAQSLPSVSGQNDFEDDSRFRDRDSGNWDCAAPPPPTTVVVDSDDYRQTQLQPAQSNPLTQGSLVAPGKIG
VTSSLPAELKKSGVPMKQVTSGSSRDYSDDDDLDEENETTGSLNPEDVKKSRRMLSNRESARRSRRRKQEQT
SDLETQVNDLKGEHSSLLKQLSNMNHKYDEAAVGNRILKADIETLRAKVKMAEETVKRVTGMNPMLLGRSSG
HNNNRMPVTGNNRMDSSSNNPAFQPHSNLNHMSNPNVGIPNILPPRLGNNFVPPPSLNSQANLPLQRIRNGQ
NHHVAPNGNPYGWTTEPQNDSAWPKKCVD
>BRA_Cgr_Cagra.0562s0051.1.p_C
MHIVFSVDDLTESFWPVPAPAPSPGSTPVPAPPQNMTDGMTRSQSEWAFHRLLNELSGSDSSATTNTIERSP
PPVQSLPRVEETVDETEDVVEIQKPQQSHHRLPADDQGNRNRAPSSDPLDSSASVDPNQYHAILKSKLELAC
AAVARRVGTVKPEDSSASASNQKQGSAVAQTSPGASSVKFSSSTSTQKKPDVPARQTTSISSRDDSDDDDLD
GDADNGDPTDVKRARRMLSNRESARRSRRRKQEQMNEFDTQVGQLRAEHSTLLNRLSDMNHKYDAAAVDNRI
LRADIETLRTKVKMAEETVKRVTGVNPLHWARPNMGIPFNNTPSAPTRIPPNTNHIVKPGIPSTTTTSAGLA
PNQRAEAANFLPEQVNREGMQNPFAPDSNMYETLPHWNHKH
>BRA_Bst_Bostr.2983s0195.1.p_C
MNSIFSIDDFSDPFWETPPIPLNPDSAKSQVSQSQPEWTFEMFLEEISSSPVSSEPLGNNNAIVGVSSAQSL
PSVSGQNDFEDDSRFRDRDSGNWDCAAPLTNVVVDSDDYHRVLKNKLETECATVVALRVGSVKPEDSTSSPE
TQFQPAQSSPLTQGSLVAPVEVGVTSSLPAELKKTGVPMKQVTSGSSREYSDDDDLDEENETTGSLNPEDVK
KSRRMLSNRESARRSRRRKQEQTSDLETQVNELKGEHSSLLKQLSNMNHKYDEAAVGNRILKADIETLRAKV
KMAEETVKRVTGMNPMLLGRSNGHNNNRMPLTGNNRMDSSSIIPAFQPHSNLNHMSNPNVGIPTILPPRLGN
NFVPPPSLNSQTNSPLQRIRNGQNHHVAPNANPYGWTTEPQNDSAWPKKCVD
>BRA_Bst_Bostr.25517s0001.1.p_C
MEKDEISGNHHWSVVDGTKAMNLSASEWAFQRFIQESFAAVDDTNAGDSATASCGVSVSSPPNVPVDSEEYR
AFLKSKLNLACAAVAMKRGSFIKPLDTSGRSDNGGAYTSSTSEQGSLASFKATPMMSSAITSGSEHSGDEEE
ADGETNMNPTNVKRVKRMLSNRESARRSRRRKQAHLSELETQVSQLRVENSKLLKGLTDVTQTSNAAAVENR
VLKANIETLRAKVKMAEETVKRLTGFNPMFHTMPQIVSTVSLPSETSNSLDTTSSHVTAPEIISSGNKSKAL
IGCKMNRTASMRRVESLEHLQKRIRSVGD
>BRA_Bst_Bostr.0697s0074.1.p_C
MHIVFSVDDLTESFWPVPASAPSQGSTPTPAPAQNMADGMTRSQSEWAFHRLLNELSGSDSSPAPVQSLSRV
EETVDETEDVVEIQKPQSHHRLPTDDQGNRNRAPSSDPLDSAGVDPNQYHAILKSKLELACAAVARRVGTVK
PEDSSASASNQKQTQGSTVAQTSPGASSVRFSSSTSTQKKPDVPARQTTSISSRDDSDDDDLDGDADNGDPT
DVKRARRMLSNRESARRSRRRKQEQMNEFDTQVGQLRAEHSTLLNRLSDMNHKYDAAAVDNRILRADIETLR
TKVKMAEETVKRVTGVNPLHWARPNMGIPFNNTPSAPSRIPPNSNHILKPAIPSTTTSAGLAPNQIVETANF
LPEQVNREGMQNPFTPDSNLYEALSHWNHKH
>BRA_Bra_Brara.I03719.1.p_C
MHIVFSVDDLTDSFWPPPPPEPSPGSVPSQNMPDGMTRSQSEWAFQRLLREMSGSDESPTTINVRSPPPVQS
EQSLSTVDETADVVEIQKPPPPPPRNPADDQGNRDRARSASDPLDSDCVDPNQYHAILKSKLEIACAAVARR
VGAVKPEDSSASGVNQKLSPPVGSPAQGSVVVAQTSPGASSVRSIPSTSVKRKPDVVPARQTTSISSRDDSD
DDDLDGDMETADNGDPTDVKRARRMLSNRESARRSRRRKQEQMNEFDTQVNQLRAEHSTLLGRLGDMNQKYD
AAAVDNRILRADIETLRTKVKMAEETVKRVTGVNPLQWGRPNMGMPVNNTPRIPSTTGAGSAPNQRVEVNRE
GLQNQFATNPKNMYETMPHWNHKH
>BRA_Bra_Brara.I00174.1.p_C
MNSIFSIDDFSDPFWESSPPLDSDSAKALTAEEWTVEMFFEEIASSVTSAPVGSNNNNNAIVGVSSAQSLPS
VSGQNDFEEDSRFLRRDSDDYRRVLKNKLETECVALRAGSVKPEDSTGSPETLFQPALSSPLTQGSLVTPGE
VGVTSSLLAEVKKTGVPMKQVTSGSSRDYSDDDDLDEENETTGSLKPEDVKKSRRMLSNRESARRSRRRKQE
QTCDLETQVNELKGEHSSLLKQLSNMNHKYDDAAVGNRILKADIETLRAKVKMAEETVKRVTGMNPMLLGRS
NGHNNNNNNRMPLTGNSRMGGSSCIPPFQPQPNPNMAGLTTTILSPRLENSFIPTPSLNSQTNSHLQIIRPT
QNHHAAPTTNPYGWTTESQNDSTWPKKCVD
>BRA_Bra_Brara.F02911.1.p_C
MEKVFSVEETSCNNHLWSEPAKESDGTSGMNRSDSEWAFHRFIQESSAGEDGVSVSGPSSPVDSHEYREILK
SKLNLACAAVAMKRGAFIKRQDTSGRSENGGAAYTSSASDQGSLASSTKATPVMSSTITSGSEFSGDDEEAD
GETNMHPTNVKRVKRMLSNRESARRSRRRKQAHLSELETQVSQLRVENSNLMKGLTDVTQTFNDASVENRVL
KANLETLRAKVKMAEETVKRITGFNPMFHTMPQVSSVSNPSETSNSLDTSSQVTTPEISSSSNKSKALIGCK
MNRTESMRRVASLEHLQKRIRSVGDK
>BRA_Bra_Brara.C01980.1.p_C
MKSGFSADDPTDSFWPPPPPPSPPLSSGDGMTRSQSEWAFQMLLEEISSVPAGSSISSSSATDNTIGRSYPP
QARTEEASSNVVEMQKPSRNGATSSFVEELDPNHYQAVLKSKLELACAAVALRVSTVVPEDSSASSGNLNQV
SPVGSQTQGSAVAQMSPAVSSVSDAPSFDTQRQRDIQSRLAASDSDDSDDEDPDGETVTTVNADPTNVKRAR
RMLSNRESARRSRRRKQEQMSGLDSQVGQLRGEHATMLKRLSEVTQKFSTAVVDNRILKADIETLRTKVKMA
EDTVKRVTGMNPRLLGKPYSIPFDRTLMGTSQPNLNQTDMIPNQISENDSFASNSVVSLEASCNAFEATSWI
CDKEAP
>BRA_Bra_Brara.B03510.1.p_C
MEKTLSVEEISCNHLWSELAEETNGTTAKGMMNRSDSEWAFQRFIQESSSAGEAAYGVSVSGPPSPSVPVDS
EEYREFLKSKLNLACAAVAMKRGAFSKPQDTSGRSENGGAYTSTASDQGSLASSKATPVMSSAITSGSELSG
DEEETNMNPTNVKRVKRMLSNRESARRSRRRKQAHLSELETQVSQLRVENSNLMKGLTDVTQTFNEAAVENR
VLKANIETLRAKVKMAEETVKRLTGFNPMYHTMPQVSTVSNPSETSDSVDTSIRVTTSEISSGNKNKALTGC
KMNRTESMRRVASLEHLQKRIRSVGDQ
>BRA_Bra_A04_3392113:3394803_+_C:g24.t1
MHEPREAHWNAVMRVLRYLKGSPGQGVMLRSDSDLKIRAYCDSDYNSCPRTRRSLSAYMVLLGNSPVAWKTK
KQDTVSHSSAEAEYRAMSDALKELKWLKRLLEDLGVKHEAPMELYCDSKAAIYIAVNPVFHERTKHIEKDCH
SVRDAVKAKLITTVHVRTNEQLADILTKALGTSSFXLFTLFSCLHDDSDDDDLDGDADNGDSTDVKRARRML
SNGESARRSRRRKQEQMNEFDTQVGQLRGEHSTLLSRLSDMNHKCDAAAVDNRILRADIETLRTKVKMVEET
VKRVTGVNPLHWARPNMGTPLNNTPRDSSRILPNSNHMLEPAIPSTTIAGLASNQRVERANLLPEQVNREGM
QNQFATNPNLYETLLHWNHKH
>BRA_Aly_906872_C
MHIVFSVDDLTESFWPVPAPAPSPGSSSTPAPTQNVADGMTRSQSEWAFHRLLNELSGSDSSPTTNAIERSP
PPVQSLSRLEETVDETEDVVEIQKPQNHRRLPADDQGKNRTRPPSSDPLDSSAAGVVDPNQYHAILKSKLEL
ACAAVARRVGTVKPEDSSASATNQKQAQGSIVAQTSPGASSVRFSPTTSTQKKPDVPARQTTSISSRDDSDD
DDLDGDADNGDPTDVKRARRMLSNRESARRSRRRKQEQMNEFDTQVGQLRAEHSTLINRLSDMNHKYDAASV
DNRILRADIETLRTKVKMAEETVKRVTGVNPLHWSRPNMGVPFNNTPNASSRIPPNSNHILKPAIPSTTTSA
GLAPNQRVETANFLPEHVNREAMQNPFAPDSNLYETLPHWNHKH
>BRA_Aly_490295_C
MNSIFSIDDFSDPFWETPPIPLNPDSSKPVTADEVSHSQPEWTFEMFLEEISSSAVSSEPLANNAIVGVSSA
QSLPSVSGQNDFEDVSRLRARDSGNWDCAAAPTTTVIVDSDDYHHRVLKDKLETECAAVRAGSVKPEDSTSS
PETLFQPVQSSPLTHQGSLMTPGELGVTSSLPAEVKKSGVPMKQVTSGSSREYSDDDDLDEENETTGSLKPE
DVKKSRRMLSNRESARRSRRRKQEQTSDLETQVNELKGEHSSLLKQLSNMNHKYDEAAVGNRILKADIETLR
AKVKMAEETVKRVTGMNPMLLGRSSGHNNNRMPLTGNSRMDSCSTIPAFQPHSNLNHMSNPNIGIPTILPPR
LGNNFVPPPSLNSQTSSPLQRIRDGQNHHVAPSANPYGWTTEPQNELAWPKKCGD
>BRA_Aly_489663_C
MEKVFSDEEISGNHHWSVNGTTAMNRSASEWAFHRFIQESSAGESTTACGVSVSSPPNVPVDSDEYRAFLKS
KLNLACAAVAMKRGCFIKPQDTSGRSDNGGASASEQGSLASSKATPMMSSAITSGSELSGDEEEADGETNMN
PTNVKRVKRMLSNRESARRSRRRKQAHLSELETQVSQLRVENSKLMKGLTDVTQTFNEASVENRVLKANIET
LRAKVKMAEETVKRLTGFNPMFHTMPQIVSTVSLPSETSNSLETTSSQVTAPEIISSGNKSKALIGCKMNRT
ASMRRVESLEHLQKRIRSVGDQ
>BRA_Aha_Araha.67418s0001.1.p_C
VGTVKPEDSSASASNQKQAQGSIVAQTSPAASSVRFSPTTSTQKKPDVPARQTTSISSRDDSDDDDLDGDAD
NGDPTDVKRARRMLSNRESARRSRRRKQEQMNEFDTQVGQLRAEHSTLINRLSDMNHKYDAAAVDNRILRAD
IETLRTKVKMAEETVKRVTGVNPLHWSRPNMGVPFNNTPNASSRIPPNSNHILKPAIPSTTTSAGLASNQRV
ETANFLPEQVNREGMQNPFAHDSNLYETLPHWNHKH
>BRA_Aha_Araha.27186s0002.1.p_C
AAAPTTTVIVDSDDYHHRVLKDKLETECAAVRVGSVKPEDSTSSPETQFQPVQSSPLTHQGSLMTAGVTSSL
PAEVKKTGVPTKQVTSGSSREYSDDDDLDEENETTGSLKPEDVKKSRRMLSNRESARRSRRRKQEQTSDLET
QVNELKGEHSTLLKQLSNMNHKYDEAAVGNRILKADIETLRAKVKMAEETMKRVTGMNPMLLGGSSGHNNNR
MPLTGNNRMDFSSTIPAFQPHSNLNHMSNPNIGIPTILPPRLGNNFVPPPSLNSQTSSPLQRIRNGQNHHVA
PSANPYGWTTEPQNDSAWPKKCLD
>BRA_Aha_Araha.21009s0001.1.p_C
RYYSCRGHWGNNQTIKYLTKKQKELKEQIIKMQRLANRIRRNYDGESTTACGVSVSSPPNVPVDSDEYRAFL
KSKLNLACAAVAMKRGCFIKPQDTSGRSDNGGATASEQGSLASSKATPMMSSAITSGSELSGDEEEADGETN
MNPTNVKRVKRMLSNRESARRSRRRKQAHLSELETQVSQLRVENSKLMKGLTDVTQTFNEASVENRVLKANI
ETLRAKVKMAEESVKRLTGFNPMFHTMPQIVSTVSLPSETSNSVDTTGSQVTAPEIISSGNKSKALIGCKMN
RTASMRRVESLEHLQKRIRSVGDQ
>AST_Vma_gi|676407233|gb|JOTO01196238.1|_1208:4436_+_C:g22.t1
MLSNRESARRSRRRKQAHLTELETQVSQLRGENSSLLERFSDISHKYNEAAVDNRVLKADVETLRAKVKMAE
ETVKRVTGLNPLIHAMSEISTMGMTSFAGSSSDTSTDAAVPVHDDPKQQFYQSASNTHMSTHDQRIQNGFTD
IPPLGDNATQNPSKMGVTASMQRVASLENLQKRIRGGAGSGGTQCSGEQ
>AST_Stu_PGSC0003DMP400033825_C
MDRVFSVDDDIGDHFWSTPPTAELGVDSPTSAATAAISYSKMMNRSSSEWAFQRFLQEAAGTTTSSPPLPPT
MASSSSSSHQNDVVEIKDENLSTPNLNSSTALNSKPAATSFASAPPQNIPVDAEEYQAFLKNRLDLACAAVA
LTRAKNLKPQDSSSIAPDKGPETASASQSVSHISTKGSGQEVRKVQDKDSGGPVGIPSLPSVQKKPVVQVKS
TTSGSSRELSDDDEAEGEAETTQGTDPADTKRVRRMLSNRESARRSRRRKQAHLTELETQVSQLRVENSSLL
KRLTDISQKYNESAVDNRVLKADVETLRAKVKMAEETVKRVTGLNPLFQAMSEMSSMAMPSFSGSPSDTSTD
TALPVQDDPQHHYYQQPPNNHMPTHDPRIQNGMVDVPPIGGSVQQNLAAAAVGGNKMGRTASMQRVASLEHL
QKRIRGEVSSCGTQGRGEQ
>AST_Sly_Solyc01g097330.2.1_C
MDRVFSVDDDIGDHFWSTPPTAELGVDSPTSAAAAAAISYSKMMNRSSSEWAFQRFLLEAAGAAGTTTSSPP
QPPTMASSSSSSHQNDVVEIKDENLSTPNLNSGTALNSKPAATLFGSATPQNIHVDAEEYQAFLKSRLDLAC
AAVALTRAKNLKPQDASSIAPDKGPETASASQSVSHITSKGSGQEVRKVQDKDSGGPVGIPSLPAVQKKPGV
QVKSTTSGSSRELSDDDEAEGEAETTQGTDPADTKRVRRMLSNRESARRSRRRKQAHLTELETQVSQLRVEN
SSLLKRLTDISQKYNESAVDNRVLKADVETLRAKVKMAEETVKRVTGLNPLFQAMSEMSSMAMPSFSGSPSD
TSTDTAVPVPDDSQHHYYQQPPNNHMPTHDPRIQNGMVDVPTIGTVQQNPAAAAVGGNKMGRTASMQRVASL
EHLQKRIRGEVSSCGTQGRGEQ
>AST_Pve_gi|728177845|gb|JTKG01000025.1|_313357:316729_+_C:g18.t1
DDEAEGETETTENGNPSDVKRVRRMISNRESARRSRRRKQAHLTELETQVSHLRGENSSLLKRLSDISQKYN
EAAVDNRVLKADVETLRAKVKMAEESVKRVTGLNPLFQAVTEMTTNGLPSFDGSPSDTSADASVPVQDDPKQ
HYYHQPPVSYRNHMSTHDHRVQNNFENGSSLANDDSQKKENKLGRSDSMKRVASLEHLQKRIRGGNGNATER
>AST_Mgu_Migut.N01912.1.p_C
MDRVFSVDEISGQFWSSHAPPPPSFLLHDDADVDQHSSSKTMGMNRSSSEWAFQRFLQEAAAASSSSDHITA
TTVQRDDVVQIEANSNFNNDNPPRQIAAAAVAVGPPPNIPVDSEEYQAFLKSRLELACAAVALSRATNGKAQ
ESAAAVSDVGSQASNSSQYKANGVSLLKTQEKDSGGAVGVPPVPAISRKSAVQVRSTTSGSSRDQSDDDEAD
GETDTNQNKDPTDAKRTRRMLSNRESARRSRRRKQAHLTELETQVSQLKVENSSLLKRLNNISQKYNEAAVD
NRVLKADVETLRAKVKMAEETVKRVTGLNPILQAMSEISTMGVPSFANSPSDTSADAAVPVQDDPKKHYYYQ
PPCNSNNNNNVLTNETVQNGVIDIPPAKNKMGRSVSMQRVASLEHLQKRIREEAGSSGVGEL
>AST_Mgu_Migut.B01086.1.p_C
MDRVFSVDGIADQFWSPHPPIRLGDDDEETDQPSSSSAAAATTAESKSMRMNRSSSEWAFQRFLQEAALPDN
TTTTTTTTTQQSSTLSKHPSQDDVVEIKGNHHFSAVGVKVNGNQRKLELASGDPPPPPNIPVDSDEYQAFLK
SRLELACAAVALTRGSSGKVQESAAVVAENGSQASNTSQLGSHLTYKASGRDSSKVQDKDVGVPPLPAISKK
CGAQVKSTTSGSSVEQSDDDEADGENEANQNLGPSDPKRVRRMLSNRESARRSRRRKQAHLTDLESQVGQLR
VENSSLLKRLTDISHKYNEAAVDNRVLKADVETLRAKVKMAEESVKRVTGLNPLFHAMSEISIMGLPSFANS
PDTSSADTAAVAVQVQDEQNQHYYHNAPLDHRIQNGVVVDIPTPIIEDVVQTTNKMGRTISMQRVASLEHLQ
KRIRGSTASSSGTQNQQ
>AST_Gau_gi|527204491|gb|AUSU01001601.1|_886:3458_+_C:g6.t1
GANGKAQDSAPAASEVGSQASNSSQIKANGWDSLKSQDKDHVAAPAGASAVAAMSRKSGAQVRSTTSGSSGE
QSDDDDAEGETETTQNMDPADAKRMRRMLSNRESARRSRRRKQAHLSDLETQVSQLRFENSSLLKRLTDISQ
KYNEAAVDNRVLKADVETLRAKVRMAEETVKRVTGLNPLFQAMSEITTTMGLPSSFSGSPSDASADASVPLQ
DNPKQHRSSHYDSSSTATARLQTTVLPETCAPQKSAAALVNGSGRSVSIQRVASLEHLQKRIRDGTTGGGSG
DQ
>AST_Cca_Cc02_g30660_C
MDRVFSVDDIADQFWSPPPMQIRLGGDEEESGSVSSSANNNNTASSAKMINRSSSEWAFQRFLQEASATNHS
PSPPQPQPQPASSNPRPQSDVVEIKDNISNRDSNAATSDNKNKILNNSSDNQEVKVASTTSFGGPVPPNIPV
DSEEYQAFLKSKLDLACAAVALSRANYMKPRESAAMLPDSASQGSSTSTTPVSQVVSKGVGPDPVKGQDNDV
GGPLGIPSLPALQKKSGIQMRSTTSGSSREEESDEDEGEEEIEAAENMDPADAKRMRRMLSNRESARRSRRR
KQAHLTELETQACYCHCFFVSQLRVENSSLLKRLTDISTKYNEAAVDNRVLKADVETLRAKVKMAEETVKRV
TGLSPLFQAMSEISTISLPSFAASPSDTSTDAAVPVQDDSQRHYYQAPSESCNNSSFREQDRENILNATRG
>AST_Ach_contig_3435_43453:46556_-_C:g7.t1
NGFIMCVISLLLSLAYSLFEAGSGYGLPKGQDKNVIGPLGIPSIPSMQKTSEVQGKSTTSGSSGEQSDDDEA
EGETETTQNRDPADAKRVRRMLSNRESARRSRRRKQAHLTEIETQVSQLRVENSSLLKRLTDISQKYNESAV
DNRVLKADVETLRAKVKMAEETVKRVTGLNPMFQAMSEISTMGMPSFADSPSDTSADAAVPVQDVPNQHFYQ
SASNGHMSNNDQRIQNGFVANPSGDYVQQNPSNAGNKMGRTASMQRVASLECLQKRIRGGASP
>AST_Ach_Achn253991_C?__contig_11364_31644:35342_+_augustus_REPRED
MDSRETQIDRKDPKPMVEEEPNHDHNRCETQGTRENLRKHGWGTMDTQSDPKDSFDPDVNVTLAKAGSGSGL
HKGQDKDAGGPLAIPSWQAMQKKSGAQAGETEMIQNMDPSDAKRARRMLSNRESARRSRRRKQAHLTELETQ
VSQLRVENSSLLERLTDISHKYNEAAVDNRVLKADVETLRAKIAEETVNRVTGLNPLFQAMSEVSTMDLPSF
AGSPSDTSADAAVPVQDGPKQHFYQSPSHIYMSTPDPRIQNDFVDIPLADNTQQNPTTVVGNKMGRTASMQR
VAGLENLQKRIRGGANSRGTHGSGE
>AST_Ach_Achn223831_C?__contig_236_1717:4799_-_augustus_REPRED
MADQFWSPPPGRLAGGGAEEEKTSSSAAARASKTTMNRSSSEWAFEQFIQEANNASKPSPPPNDAVVAVKDQ
HRTASLQPPPNVPVDSEEYQAFLKNRLNLACAAVALTRVPYVKSQESSAIADNGSQVSSTSQLGSQAPREGL
GYGLPKGQDKDVIGPLGIPSLPSIQKKSEVQVRSTTSGSSGEQSDDDEAEGETDTTQNRDPTDAKRVRRMLS
NRESARRSRRRKQAHLTELETQVSQLRVENSSLLKRLTDISQKYNESAVDNRVLKADVETLRAKVKMAEETV
KRVTGLSPLFQAMSEMSTMTMPSFADSPSDTSADAAVPVQDVPNQHFYQSATNSHVSNHDSRIQNGFVDNPS
ADDVQQNPSNAGNKMGRTDSMQRVASLEHLQKRIRGGASSRGNKCSGEQ
>AST_Ach_Achn040871_C
MTIVGSESYLQKEQDKDAGGPLAIPSWQAMQKKSGAQARSTTSGSSREQSDDDEAEGETEMMQNTDPSDAKR
ARRMLSNRESARRSRRRKQAHVTELETKVSQLQVENSSLLERLTDISHKYNEAAVDYRVLKADVETLRAKVK
MAEETVKRVTGLNPLFQVMSEVSTIGLPSFAGSPSDTSADAAVPVQDDPKQHFYQSPSHIHMSTHDPRIQNG
FVDMPLADNTQQNPATVAGNKMGRTASMQRVASLENLQKRIRGGASSRGTQGNGEQ
>EUD_Aco_Aquca_017_00582.1_C
MERVYSVEEISNPFWQSPPPSLGLEDPKMNRSSSEWAFQRFLQQELPSPSPSPVVQPPPPPSSSTIVTTSSS
SSSNSQSSDLSKINSTKPIFIDKEVVEIKNPSLSVPVSVPSQPPPSDVPSNVSVDSEEYQAILKRRLDLACA
AVALTRATSLKPQDSAPLVDNGPHQSGPQAPGKGPGFSSEADKTLVAPLGIPALFATQKKSGGQIKPTTSAS
SREQSDDEDLEGETEITDNMDPADVKRVRRMLSNRESARRSRRRKQAHLSELETQVAQLRVENSSLLKRFTD
INTKYTEAAVDNRILKADVETLRAKVKMAEDAVKRMTGFNPVFQAMSEISNMGMPFDGSPSDTSADASVPVQ
ENPKQHFYQQASNNQLNDHGANNCLADIPPIPQIEEVQNSTGSNKMGRTPSMLRVASLEHLQKRIRGGTTSS
GPVQWDAAWDPETPQAMDSGNRQSQV
>EUD_Bvu_gi|567414634|gb|AYZS01022015.1|_303:3044_-_C:g74.t1
MLSNRESSQRSRRRKHAHLTELETQRLTDISQKFNEAAVDNRVLKADVETLRAKVKMAEETVKRVTGMNPLL
QAMSEISAMGMSPFGGSPSDSADAAVPVQDEPKQPHFYQPVDNNPLPGPNPRVNSGVKDIPIIDNVLHNAAT
QVLNGSKMGRTASMQRVASLEHLQKQIRGRVDQGSPHGGAEQ
>EUD_Bvu_gi|567430987|gb|AYZS01008352.1|_8935:11694_+_C:g78.t1
SQDKDAKPIGIPALPAMPKKPVTQAKQTTSYSSGQSDDDDLEGENDGNDPADVKRVRRMLSNRESARRSRRR
KQAHLTELETQVSQLRVENSSLLKRLTDISQKFNEAAVDNRVLKADVETLRAKVKMAEETVKRVTGMNPLLQ
AMSEISAMGMSPFGGSPSDSADAAVPVQEEPKQPHFYQPVDNNPLPGPNPRVNSGVTDIPTIDNVLHNAATQ
VLNGSKMGRTASMQRVASLEHLQKRIRGRVDQGSPHGGAEQ
>EUD_Dca_gi|567295669|dbj|BAUD01019743.1|_2015:4641_+_C:g88.t1
SQDMNAGGPSGIPSVPSIQKKPLAQAKQATSYSSEQSDDDEAEGENETTGNMDPTDVKRVRRMLSNRESARR
SRRRKQAHLTELETQVSQLKGENSTLLKRLTDISQKFNEAAVDNRVLKADVETLRAKVKMAEETVKRVTGMN
PLLQAMSEVSAMGTSPFQGSPSDSTDASVPVQQDPNQPHFYQSVPVDNPVPNTAPRVDNGMVDIPAVDNVVG
VNKTGRTGTSMQRSASLEHLQKRIRGGMDQGTPHSGA
>EUD_Dca_gi|567304269|dbj|BAUD01011143.1|_11404:13532_+_C:g90.t1
MLSNRESARRSRRRKQAHLTELETQVSQVRVENSTLLKRLTDISQKFNEAAVDNRVLKADVETLRAKVKMAE
ETVKRATGMNPLLQAMSEISAMGMAAAFNGSNCNSVDAAVPVHHDLKQTHFYQPVENHLPVPPPRVDNGVPN
ISAVDNVTSVLGVNKM
>EUD_Dca_gi|567308165|dbj|BAUD01007247.1|_45477:47605_+_C:g94.t1
MLSNRESARRSRRRKQAHLTELETQVSQVRVENSTILKRLTDISQKFNEAAVDNRVLKADVETLRAKVKMAE
ETVKRATGMNPLLQAMSEISAMGMAAAFNGSNCNSVDAAVPVHHDLKQTHFYQPVENHLPVPPPRVDNGVPN
ISAVDNVTSVLGVNKM
>EUD_Nnu_gi|478793145|gb|AQOG01042046.1|_10113:12406_-_C:g102.t1
LCFCDAGPGYGFSRAQDKACGVGVSALPAIQKKLGAQTKPTTSGSSREQSDDDEVDGETEITENMDPADAKR
VRRMLSNRESARRSRRRKQAHLNELENQVAQLRVENSSLLKRLADISQKYNEAAVDNRILKADVETLRAKID
SLYLWKGQGQGVFFYYEGKRAWLASTMIEFANGY
>EUD_Nnu_gi|478809415|gb|AQOG01025776.1|_13444:15572_+_C:g106.t1
SVFAHAGPGYGLPKAQDKAGGPAGISVSPAMQKKSSAQTMPTTSGSSREQSDDDEIEGETEITENMDPADVK
RVRRMLSNRESARRSRRRKQAHMNELETQVSQLRVENSSLLKRLTDISQKYNEAAVDNRVLKADVETLRAKG
KQCFFRGNWDLLLTDHISHRPHSHIAPYIGNISP
>EUD_Vvi_GSVIVT01000714001_C
MLEKFLLEASSSSPASSTSCPVSAVSQCPAPYADVTAPYAAAAAAAQSSSSKSRPRGEDDEVVEIKVRSPPS
DQPPENPVDHQAFLRKRLDLACAAVALSRESGVKPQESAVKPQESAVKPQESALSMQTQSKPSQLGSQAVAT
VDPGHVFPITQDKVEGGSLGIPASATSQNKSGAQVITTTSGSSRELSDDDELEGETDTTGNMDPADEKRARR
MLSNRESARRSRRRKQEHLSELETQVSQLGVENSSLLKRLTDINQKYNEAAVDNRVLKADVETLRTKVRMAE
DAVKRVTGLTSLLPAIPDIPSMGMPFVNNTSSNTSADAAVPVQRDSNHFIHPPVPNNLIAPPHDQRLNNGFP
TNCPPLPTESLLNGAGPKNMPQTSPMQNVSRVCVGANPCGVMPGWDSVPSHVTTNIKNQN
>EUD_Vvi_GSVIVT01021790001_C
MDRVFSVDEIPEQFWASPPSSSKEPSQMNRSASEWAFQRFLQESSSPPSSSSVSASGPSAENDVVELKVPID
DPKPTPAPPAPPAPATSLDPPPNVPIDSEEYQAFLKSRLNLACAAVALSRASFVKPQDSAALADTGSQASKT
SQLRSQAPCKGSGYDLSGAPDKEAGGPLGIPSLPAMQKKAGAQLRPTTSESSREHSDDDEVEGETETIENMD
PADAKRVRRMLSNRESARRSRRRKQAHLTELETQVAQLRLENSSLLKRLTDISQKYNEAAVDNRVLKADVET
LRAKVKMAEETVKRVTGLNPLFQTMSEISMAGMHSFDGSPSDTSADAAVPNPAAAGAAGNKMGRTASLQRVA
SLEHLQKRIRGAVNGPQGSGNQQ
>MAL_Ccl_Ciclev10001051m_C
MTPIRILFILFLTHPQTSKPKNKTARITKVTKIWRKMDRVFSVGEISEQFWSNPPDASSKMNRSESEWAFQR
FLQEAQQPTSSGDSKNDSVVEIKSAHISNNNNNNNNNNHTDNQNDNVKAAGGGGNVSKAATSALSFDGTQNL
EDYQAVLKSKLNLACAAVALSRASCARPQDTADRADSGSQSSNTSQLGSQAPKGPVHDLSRSQNKDVNGLHG
IPSISTTLKKPLVPVRSATSGSSRDLSEDDEAEGETATTENMDPVDAKRVRRMLSNRESARRSRRRKQAHMT
ELETQVSQLRVENSSLLKRLTDISQKYNEAAVDNRVLKADVETLRAKVKMAEETVKRITGLNPLLQGSPEMS
SMSMSSFGGSHSDTSADATVPLQDDPKHHFFQPPSDNPVSSHDLRVNNAFSDISSVENVQPNAGATAAASGN
KIGRTVSMQRVASLEHLQKRIRGGVSPCGPNSSGEQ
>MAL_Ccl_Ciclev10020133m_C
MNSVFSADDFSDSFLSSPSPPPASFHALPMNRSQSEWELEKFLQEVTVSPRAISSSSASDNSVPAVIGPSVM
SKSRAYEIGDDDVVEIKKSHRDQSLDPPVIPSSTAPVDSDQYRAYLKTKLDLACAAVALRTAPVKPEDKSSL
IENQTQAAKPSELGSQAMATVNVSTAHDALGTHPKADFRPLGSADLPAVQARPAAQVRQSTSGSSREDSDDD
ELEGDTETIEGLDSVDDKRARRMLSNRESARRSRRRKQAHLNELETQAGQLRAEHSSLLKGLTDVNQKYDES
AVNNRILKADIETLRAKVKMAEETVKRVTGLNPLLLARSDVPGVGMPLVNVPLDASRNATHPMQPNPNQFFH
QAIPSISTPTPNHQSLDSSFPSNIQLPTVGNPQSDRGGKNMTETSPLQHAVGLEHVPQGVGHRVSPPGAVPG
WDTGLPHAGSKNNKQR
>MAL_Csi_orange1.1g012287m_C
MTPIRILFILFLTHPQTSKPKNKTARITKVTKIWRKMDRVFSVGEISEQFWSNPPDASSKMNRSESEWAFQR
FLQEAQQPTSSGDSKNDSVVEIKSAHISNNNNNNNNNTDNQNDNVKAGGGGGNVSKAATSALSFDGTQNLED
YQAVLKSKLNLACAAVALSRASCARPQDTADRADSGSQSSNTSQLGSQAPKGPVHDLSRSQNKDVNGLHGIP
SISTTLKKPLVPVRSATSGSSRDLSEDDEAEGETATTENMDPVDAKRVRRMLSNRESARRSRRRKQAHLTEL
ETQVSQLRVENSSLLKRLTDISQKYNEAAVDNRVLKADVETLRAKVKMAEETVKRITGLNPLLQGSPEMSSM
SMSSFGGSHSDTSADATVPLQDDPKHHFFQPPSDNPVSSHDLRVNNALSDISSVENVQPNAGATAAASGNKI
GRTVSLQRVASLEHLQKRIRGGVSPCGPNSSGEQ
>MAL_Csi_orange1.1g013166m_C
MNSVFSADDFSDSFLSSPSPPPASFHALPMNRSQSEWELEKFLQEVTVSPRAISSSSASDNSVPAVIGPSVM
SKSRAYEIGDDDVVEIKKSHRDQSLDPPVIPSSTAPVDSDEYRAYLKTKLDLACAAVALRTAPVKPEDKSSL
IENQTQAAKPSELGSQAMATVNVSTAHDALGTHPKADFRPLGSADLPAVQARPAAQVRQSTSGSSREDSDDD
ELEGDTETIEGLDSVDDKRARRMLSNRESARRSRRRKQAHLNELETQAGQLRAEHSSLLKGLTDVNQKYDES
AVNNRILKADIETLRAKVKMAEETVKRVTGLNPLLLARSDVPGVGMPLVNVPLDASRNATHPMQPNPNQFFH
QAIPSISTPTPNHQSLDSSFPSNIQLPTVGNPQSDRGGKNMTETSPLQHAVGLEHVPQGVGHRVSPPGAVPG
WDTGLPHAGSKNNKQR
>MAL_Egr_Eucgr.B01486.2.p_C
MACAAVARFNEGTMKPGEPIGYPKMPLQASISTQSDFQADGSGHGVPIPQGADSGSLGISALPTIQRDSGVH
VKQTTSESSREDSDDEEFEGDTGTTENKDPAEVRRARRMQSNRESARRSRRRKQEHMSELENQVGQLKVEHT
GLLKRLTDMNQKYDVASVDNRILKADIETLRAKVKMAEETVKRVTGINPLVIAMSNLPSSDIPFGSSPMDSF
TTAATPMQPNADHFFHHAAPNITSINPHHPRFDSSGFPRNNPLPVLTNVQADAISNNVAPVSSMQGVPGAPG
AIPGWSSNIPPPLANTNIKHK
>MAL_Egr_Eucgr.H04338.1.p_C
MDRGFSVDEISDHFWSSPRPPPAAALTSSSSSSCRSQPPPSKMNRSESEWAFQRYLQEASVSAASSGRGEEG
DVVEIKGPRPDRDRDQGPIRKQPPDPNAVNKDASEVSSASPPPPPPPAGPYVDSIAPPPEPLPTNSEEYQAF
LKSKLELACAAVALSQAPFVINQDSGTPADNSQASKASLVGSQAPSKGVGPELSKSQDEDAGGLVGIPSLPA
MPKKSGIPVRSTTSGSSRDLSDDDEIGETATTDHLGPLDAKRVRRMLSNRESARRSRRRKQAHLSELETQVA
QLRVENSTLLKRLSDISQKYNVAAVDNRVLKADVETLRAKVKMAEETVKRVTGLNPMLHVMSDMSSVGVPPF
DGSPSDTSADAAVPVRDDPKHQFYQTNSSNPASSADDMRTNNGLADIPAAENAQQNGAAKIGRTASMQRVAS
LEHLQKRIRGDSSPRGPPYDGEQ
>MAL_Gra_Gorai.004G075400.1_C
MHTEFSVDDFSDSFWAAPPGMSRSQSEWAFDNFIEEFSGSGGAIPVSRSGESVIGPSLAEPRPSVSKSEEAD
GEGDVVEIKRPGNQNHNSPPSDLAPTFSIDSDEYRAILKDKLHQACAAVALSRASSVKAEVFSAQAEDQALQ
SRSQVQGSSKAQGQGELDATPSEVLAMSTTQTKSKVQMRQTTSVSSGEDSDDDELRDTETTDNMDPADAKRA
RRMRSNRESARRSRRRKQAHMNELEAQVGQLRVEHSTLLKSLTDTNHKYDEAAVDNRILKADIETLRAKVKM
AEETVKRVTGINFNSGLLSRHNVASVGMPFVSSPLETSSTAPVPLQPNTNQFFHQPVPLHHQRMENGFMGNT
MVPPIVNSRTEGVKHVNETSALQHTPRSERVQDQIGPGVSQRMSGWEPQQHAAAKNKKQN
>MAL_Gra_Gorai.004G218300.1_C
MVEREEKQDQTQIANRRGKKISLKTMNSVFSVDDFSDPFWVASATGAAAGMSRSQSEWALEKFLEEFSGAGA
AIQGSRAGENVIGTSLAAPQAPVSKSENGDGDGGAVEVKKPNNLNPPPSDSTPTVPIDADEYRAILKNKLHQ
ACAAVALSRASAVKAEGSSAQAENQALQSGSDVQGSSKTQEQGEPDAGISAVSTTQKKSGTQMRQATSGSSR
EDSDDGELEGDTETTENMDPADAKRARRMRSNRESARRSRRRKQAQMNELETQVGQLRAEHSSLLKRLTDMN
HKYDEAAVDNRILKADIETLRAKVKMAEETVKRVTGINPVLLSRPSVPSVPVPFVSSPLESSTGSVPLPPNT
SKLFHQPVPNIAAPIHHPRLDNSFTGNNLVTPIVNPQTEIGVENVNKTSALQHAPRGVQKQIGPCVSPCVPM
PGWEPGLPHGAATNNKQS
>MAL_Gra_Gorai.004G246700.1_C
MDRVFSVEEISDHFWPSSSSSATTNSASADDDNKSGSKMNRSASEWAFQQFIREEVDKEGEDEGVTEGDLKK
KNGTASFNNGCLESNGNNNVLVDSDEYQAFLKNKLNLACAAVAMSRASFVKPQDSAVRADSGSQASDTPQSV
SIATSKGAGDKNGNALSGFPSVVNGQKKIGAQVRPSTSGSSREMSEDDEVEGENETMENMDPADAKRVRRML
SNRESARRSRRRKQAHLTELETQVSQLRVENATLLKRLTDISQKYNESAVDNRVLKADVETLRAKVKMAEDS
VKRITGLSPVFHTSPEISTAGMSSFDGSPSDTSTEAAASVQDGPKHPLYQAAANKPISTHDLRTNNALADIS
SVENIQPKSEVSSVSGNKIGRTPSMQRVASLEHLQKRICGGISSCKPQLNGEK
>MAL_Gra_Gorai.007G141500.1_C
MNTVFSVDDFSDSFWAAPASDDALGMTRSHSEWALERFLEEFSGAGVAISGSHAGENVIGPSLMAPQSSVSK
VEEGDVVEIKRPNSQNHNHPPSDQTPTVPTASDDYHTILKSKLELECAAVALSRALAVKAEDSSAEAENHGL
PSGSKVQGSSKVQGQGETDVAHCGTLTGSTTQKKSGVQVRQATSGSSREDSDSDELEGDTETADNMDPADAK
RARRMRSNRESARRSRRRKQAQLNELEAQVGQLRVEHSTLLKRLTNMNHKYDEAAVDNRIMKADIETLRAKV
KMAEETVKRVTGFNPALLSRPNVPSVGMPFVSNPLEASTVAPLPFQSNANQFFNQPVPNIVASIHHQRVDNS
FRGNTLVPPDVNSQTKGVKNVNETSVLQHGPSLDCVPDQIGPGVSPCGPMPGWEPGLLPHAGDRNNKQC
>MAL_Gra_Gorai.007G277300.1_C
MHKTTKKPANDPTNHTMDRVFSVEEVPDHFWSSSAADGGDDDKNKSPSSEMNRSASEWAFQQFLREEVDKKG
EDNEEEEAKENGCFENNKHDNSPADVEDYQAFLKKKLNLACAAVAMSMASFAKPQDSAARADSGPQASNTPQ
LGSKTVSRGAGDKDDNAVAEVPSFPSGQKKLRAQVRPSTSTGSSKEQSDEDEVEGENETMENMDPADVKRVR
RMLSNRESARRSRRRKQAHLTELESQVSQLRVENANLLKSLTDISQRYNEAAVNNRILKADVETLKAKVKMA
VEAVKRTTGLNPVFHALPEIPSMSSFDGCPSDTSTDAAVYEEDGPKHTLYQAAANDSISTHELRINNALADI
SSVENIQPVSEGSAVTGNKIGRTASLQRVASLEHLQKRIHGGVSLNGKQ
>MAL_Tca_Thecc1EG004222t1_C
MNTVFSVDDFSDPFWATPALEAAAGMSRSQSEWALQKFLEEFSGAGGATPGSRAGENVIGPCLAAPQPSVSK
AEEGDGDSDVVEIKRSNNQNHHPPPSDPTPTVPIDSDEYREILKNKLDQACAAVALSRASAVKAEDSSAQAE
DRALQSGSQVQGSSKAQGQGEPDDAPCGTQAVLTTQRKSGVQARQTTSGSSREDSDDDELEGDTETTENMDP
ADAKRARRMRSNRESARRSRRRKQAHMNDLEAQVGQLRVEHSTLLKRLTDMNHKYDEAAVDNRILKADIETL
RAKVKMAEETVKRVTGINPVLLSRPNVPSVGMPFVSSPLEASTAAPVPLQPNTNQFFQQPVPSIAAPMHHQG
VDNSFRGNTPVPPIVNPQTEVGVNNVNETSALQHTPSLERVQDQIAHSGMQKQIGPGVSPCGSMPGWEPGLA
HAAAKNWEPGLAHAAAKNKKQS
>MAL_Tca_Thecc1EG026349t1_C
MDRVFSVEEISDHFWSSSSAVSAADDDKKPGSKMNRSASEWAFQQFLREEADRKGEDKKEEEEEAKEELKKK
ENGVMTSSNGGLENKDKNNIPADSEEYQAFLKTKLNLACAAVAMSRASFLKSQDSAARADSGSQASNSPQLG
SKATSKGAGNKDGNAPVEIPSLPNGQKKSVAQVRPSTSGSSRELSEEDEVEGENETMENMDPADAKRVRRML
SNRESARRSRRRKQAHLTELETQVGQLRVENASLMKRLADISQKYNEAAVDNRVLKADVETLRAKVKMAEET
VKRITGLNPLLHGSPEISTMAMSSFDGSPSDTSTDAAVPVQDGPKHPLYRAAANNPIFAHDLRVSNALADIS
SAENIQPNSGGSTVPGNKIGWTASLQRVASLEHLQKRIRGGVSPCGPKSNREQ
>FAB_Bna_gi|427176180|emb|CAOK01006667.1|_26183:29065_-_C:g124.t1
ALTDEYSSLIPCSHHDEEVEGENELIQSTNPADVKRVRRMLSNRESARRSRRRKQAHLTELETQVAQLRVEN
SSLLKRLTDISQKYNEAAVDNRVLKADVETFRAKVKFAEETVKRITGLNPMVHAMSDISSVTMPSFDGSPSN
TSTDAAVPVQDDSNHHFYQPNGNNNMTTHNLRVNNGLADISSVENVQQKSAAGNKMGRTASMQRVASLEHLQ
KRIRGAVSPCGLQSNGEQ
>FAB_Bna_gi|427181873|emb|CAOK01000974.1|_36432:38596_-_C:g127.t1
MRSNRESARRSRRRKQAHMNELETQVGQLRVEHSTLLKRLAEVNQKYEGSGVDNRILKADIETLRAKLKGKH
LLYICINLEHHFRGHNTDPGHNDTGSS
>FAB_Cca_C.cajan_06953_C
MDRVFSVDEISDHFWPPPIPVSSAQDSSKMTRSASEWAFQRFIQEATASASSPPSSSSDVVFVEIDDQPKPP
PNNATPLPNASAPLPLDSQDYQAFLKSKLNLACAAVAMTRGSLATAQDSSTLPNGGLHSSNPSQVGSQTTSK
ASISSVNDPPELQDKDTKVPAGIPSVPTIQKKPAVAVRPSTSGSSREQSDDEDIEGETSMNDNMDPADAKRV
RRMLSNRESARRSRRRKQAHLTDLETQVSQLRGENSSLLKRLTDVSQKYNDSAVDNRVLKADVETLRAKVKM
AEETVKRITGLNPMLHAMSEISSMGMPSFDGRSPSDTSADAAVPNAAAVVGGNKMGQTASLQRVASLEHLQK
RIRGGVDPSNGEQ
>FAB_Cca_C.cajan_10762_C
MERGLSVDEISEQYWVAARKETCKSKSNMNRSDSEWAFQQFLQEAASSSSSSDSSDVKLTNMDIVDSDDYQA
ILKTKLNLACAAVAFTRGSLGKSQNPDSTSEVDLQATLKGSGPCGSDPSKLQNIDVKAPTGAPSSPSMQKKP
AVAMRPTISGSSRELSDDEEADGEINMSENMNPLDAKRVRRMLSNRESARRSRRRKQAHLTELETQVSQLRG
ENSSLLKRLTDVSQKYGDAAVDNRVLKADVETLRAKVKMAEETLKRITGLNPMFHAMTEMSSMGMQLFDESP
SETSADAAVSVQEDPNHHLCEPTSSNNGLGCISSIESVQHNVAAVVGDNKTSLHRVASLEHLQKRIRGRVDS
RAPPSNGDQ
>FAB_Cme_CM3.5.1_scaffold00003_6740357:6743049_+_C:g129.t1
SNIGAGNNSLRSPDKDINGAAGVTSSSVVPKISEVRARPVTSGSSRDLSDDEEIEGETEINESKDPADVKRV
RRMLSNRESARRSRRRKQAHLTELETQVAQLRLENSTLLKRLADISQKYNEANVDNRVLKANVETLRAKVKM
AEETVKRVTGNPMFHAMSEISSIGISSLDGSQSDTSTDAAVPLHDDPCRHLYQSTPNNPVGPHDIVVNNRLP
NISQVGNGQQNSPSQVPPAMSGNKTGRSESLQRVASLEHLQKRICGVKANAEQ
>FAB_Cme_CM3.5.1_scaffold00025_1194323:1196828_+_C:g133.t1
ISCSPCVQKKDGIQVSSANISSSREQTDEEDDVEGENDMNEQMDPASAKRIRRESARRSRKRKQAHLTELET
KVAELRLENSTLLKRFSDISQKYNEAAVNNRVLKADLETLRAKVQMAEETVKRITGTKSMFHAMSEVSSISI
QSFEGSPSEISTDAHNSHIADISSANIQKNSPEMATVPRNKMARTASLRRVASLEHLQKRIRGNSSTCHPSG
KGDQQ
>FAB_Cme_CM3.5.1_scaffold00026_1091334:1093468_+_C:g134.t1
TSTKESEVSGSPLGIPSLPAMPKKPGVQPAQTTSGSSRDESDDDDLEGDIENIENMDPADARRARRKIASSI
LSSYLSSEWSYSNRMLSNRESARRSRRRKQAHLNELETQVGQLRVEHSTLLKRLSDVNQKYDDAAVDNRILK
ADIETLRAKSRGKWKDLIKGKRTRNPTVREEENKSVGLFDGLWGSNPEAEERGWLKLVDGLSPKN
>FAB_Csa_Cucsa.133290.1_C
MDRMFSVGEISDQYWSSELAVATPSSRPPPPSDQASKMNRSASEWAFQRFLQEASETSPHSSAADHGEGEVI
EIKDSSFDQLQKLNTNHDSLSNCNNTSISSNAVPPNIPIDSEEYQAFLKSKLHLACAAVAMKRGSFRMTPAS
STSADCGSQASNTSGIQAPKASNVGAGNNSSRSPDKDINGAAGVTSSSVVPKISEVRARPVTSGSSRDLSDD
EEIEGETEINESKDPADVKRVRRMLSNRESARRSRRRKQAHLTELETQVAQLRLENSTLLKRLADISQKYNE
ANVDNRVLKANIETLRAKVKMAEETVKRVTGNPMFHAMSEISSIGISSLDGSQSDTSTDAAVPLHDDPCRHL
YQSTPNNPVGPHDIVVNNRLPNISQVSNGHQNSPSHVPPTMSGNKTGRSESLQRVASLEHLQKRICGAKTNA
EQ
>FAB_Csa_Cucsa.289120.1_C
MMDRVLFSVDGISDQFWPSQDPPEESSKLNRSASEWSFRRFLQEAASVSDSSVSPPPASPSNAVEIKESGER
LKQSKEKQSNRNNGGIQKERKKSSGGDSEEYRAFLKSKLNLACAAVAMCRGSFRKSRDSCASSTLAQNMSHL
PSQSPSKGICCSPCVQKRDGIQVSSANISSSREQTDEEDDVEGENDMNEQMDPASAKRIRRMLSNRESARRS
RKRKQAHLTELETQVAELRHENSTLLKRFSDISQKYNEAAVNNRVLKADLETLRAKVQMAEETVKRITGTKS
MFHAMSEVSSISIQSFEGSPSEISTDAHNSHIADISSANIQKNSLEMATVPRNKMARTASLRRVASLEHLQK
RIRGSSSICHPSGKGDQQ
>FAB_Csa_Cucsa.388800.1_C
MHTFFSSEDLSDNSFWPPQPAPSSSPPSHSPFRSPDPSLTMNRSASEWAFERFLEEVSALPVNSCPSTTSDR
VAVSPVDVASPASQSSTSKRDEVDDEIVEIKKADCDHDRSHPIPPSDPSKMVRSSSERYRVFLKTQLDMACA
AVALSRAASLEPQGPVQPTDHRGQTSNAFQFGMQAPGQGSDRGTSTKESEVSGSPLGIPSLPAMPKKLGVQP
AQTTSGSSRDESDDDDLEGDIENIENMDPADARRARRMLSNRESARRSRRRKQAHLNELETQVGQLRVEHST
LLKRLTDVNQKYDDAAVDNRILKADIETLRAKVKMAEETVKRVTGVNPLLVAMSQTQMPFVNGNQMPMQSNT
QFFHQNMSAFANSPPNHQNLEVPVPPNPPTIQHVGRSHNDVATEMTDLPSVHIDHVQKQPMHAPMSGWDAEP
SHATPNHKKN
>FAB_Cst_scaffold16035_2473:5223_+_C:g146.t1
AGYDLSRSQDKDANGSHGSPTLNIHKSSVVSLRPATSGSSREHSDDDELEGETEITENMDPADVKRVRRMLS
NRESARRSRRRKQAHLTELETQVAQLRVENSTLLKRLTDVSQKYNEAAVDNRVLKADVETLRAKVKMAEEMV
KRITGSNLFNTMSEISSMDMPSFDGSPSDTSTDAAVPVQENPNHQFYESSHPVTTPQETKSNNNGSAEIPAA
VEKGQQQRSTAGGKMGRTPSMQRVASLEHLQKRIRG
>FAB_Cst_scaffold34548_9680:11967_-_C:g147.t1
RGHGLSTARVDIDDGPNVIPALPPIQKKLGPQSRQTTSGSSKEDSDDDDLDGDMDNLDNLDPSDTKRARRML
SNRESARRSRRRKQAQMSELETQVGQLRVEHSTLLKRLSDVNHKYDNAAVDNRILKADIETLRAKVKMAEET
VKRVTGLNPLLLAASNGSCTGLPSMNGPMDASTNAAVAMQRNQNQMFHQAVPGINAPIPHHQRLDGRGGGGG
YHGNTSMSLVGNPRNDVAPQNDVGGNKLGEMPSIQHSGRVGNL
>FAB_Fve_mrna08186.1-v1.0-hybrid_C
MHSAFPADEISDISDTFWASSPSLPMNRSASEWAFEQFLEEVVSPPPPPPPPPPAASAHSSTSKREEVDEEV
VEIKKPDRLQQQHLNCPPPPPSDPPSTAQINSDQYRELLKSKLNLACAAVALTRASSLKPVDSDNVAQTQSV
APQPSQLTTGLHKKGAGLPQSEADTSPLGIPALPAIQKKAQTTSGSSKDDSDDDDLEGDIEITENMDPADVK
RARRMLSNRESARRSRRRKQAQMTDLETQAGQLRVENSALLKQLTDVNHKYDNSVVDRRILEANIETLRAKV
KMAEESVKRKTGINPLLLAMSNVVPRASMASIGNPMDASANSSVPMQPTSNHLFHPVAPNINTPPHHQRLDT
TFPGNHSIPLVGNQQRGSNTTEVPSVQHTASIDHMHQQQLLPGANPCEALPGWNPQIPHQVPKNK
>FAB_Fve_mrna16561.1-v1.0-hybrid_C
MDRVFSSMEEISDHLWSSSGKNEDEDEDELSKMNRSTSEWSFQRFLQQQQGSVSPSSSSQQQQQEAQNNEVE
EIKVNATSMAFPNGPNHSNTSSSAASFKPPNVPVDSEEYQAFLKTKLDLACAAVALSRVKGSLVKAQDSSLA
DSGQQASDDLQLGSQASSQGAGNDLCRSYDKNTNAPFGIPALPTIRNRSAVPIRQATSGSSRELSDDEEVEG
ETAMTENMDPTDVKRVRRMLSNRESARRSRRRKQAHLTELETQAAQLRVENSSLLKRLTDMNQKYNEAAVDN
RVLKADMETLRAKVKMAEETVKRLTGSNPLFHTTSDVSSISMAPFDGSPSETSTDAAVPVQDDPNHHYFQPS
SNNSMPTHDFRGNNGLADNTPSVENAQQTSAATSTEVAGNKMGQTPSLQRVDSLERLQKRIRGGEQ
>FAB_Gma_Glyma.03G247100.1.p_C
MNEIQILIVAITIHKRLDFGMERVLSVDEISEQYWVAASSSSSSSSSSFKSKMNRSESEWAFQQFLQQEAAS
SSSNSDHDDDHHHAKLKKESNTNIPVTLHVDSQDYHAILKTKLNLACAAVAMTRGSLVKSQNPDSGPQASNF
SEVGSHATLKGSGPFGNDDPSKLQNKDIKAQIGIPSSPSMQNKSAVVAMRPTISGSSGEQSDDEEAEGEINM
TGNMTPVDAKRVRRMLSNRESARRSRRRKQAHLTELETQVSQLRSENSSLLKRFTDVSQKYSNAAVDNRVLK
ADVETLRAKVKMAEETVKRITGLSPMLHAMTEMSSLGMPLFDESPSETSADAAVPVQEDPNHHLCQPTSNNG
LGGISSIETVQQNVAAVVGGNKMGRTTSLHRVASLEHLQKRIRGGADSRGTPSN
>FAB_Gma_Glyma.10G162100.1.p_C
MDRVFSVDDISDHFWPPPPIPVSGANTSSQMSRSASEWAFQRFIQEASASAPSPPSSSSPADVVFVEIDDQP
KPTPPPPSHGGVLPSDPGPVALDSEEYQAFLKSKLNLACAAVAMTRGSLAKSQDPSPFSDGGSQPTNPSLVG
SQTTSKGSIPSGNDQSKLQDKDINAPVGIPSIPAIQKKPAVAIRPSTSGSSREQSDDEDIEGETSMNDNTDP
ADVKRVRRMLSNRESARRSRRRKQAHLTDLETQVSQLRGENSTLLKRLTDVSQKYSDSAVDNRVLKADVETL
RAKVKMAEETVKRITGLNPMPHAMSDISSLGLPSFDGRSPSDTSADASVPVQDDPHHHFYQPTLNNPIPSHD
PIVNNGLGGISSIENVQQQNAAAVVGGNKIGQTASLQRVASLEHLQKRIRGGPPSEQ
>FAB_Gma_Glyma.19G244800.1.p_C
MNRSESEWAFQQFLQEAAASSSSNSDHHHLKFKNEFNINIPVTTTSIQNINVDSQDYHAILKTKLNLACAAV
AMTRGSLVKSQNPATFSDSGPQASNSSEDGLQATLKGSGPSGNDPSKLQNKDVKAQIGIPSSSSMQNKPAVA
MRPTISGSSGEQSDDEEVEGEINMTENMTPVDAKRVRRMLSNRESARRSRRRKQAHLTELETQVSQLRSENS
SLLKRFTDVSQKYNNAAVDNRVLKADVETLRTKVKMAEETVKRITGLNPMLHAITEMSSMAMPSFDESPSET
SADAAVSVQEDPNHHRCQPTSNNGLGGISSIETVQQNVAAVVGGNKTGRTTSLHRVASLEHLQKRIRGGADS
RGPPSNGEQ
>FAB_Gma_Glyma.20G032700.1.p_C
MVVTALWVEHNDDIGMPIDVALGSLVKSQNPATFPDRSGPFGNDPSKLQNKDVRAHIGIPSSPSMQNKPIVA
IRPTTSGSSGEQPDDEEVEGEINKTKNMTPVDAKRVRRMLSNRESDRCSRRRKQTHLTELGTQVSQLRSENS
SLLKRFIDVSPKYNNVAIDNRVLKVDVETLRVKDSVKTASTEISSEVIIETFHNDDEALAASNDKVVDKTI
>FAB_Gma_Glyma.20G224500.1.p_C
MDRVFSVDDISDHFWQPPIPVSAAQTSSQMSRSASEWAFQRFLQEASASAPSPPSSSSAADVVFVEIEDQPK
PAPPPPTNGAVLPNAPGPVPLDSDEYQAFLKSKLNLACAAVAMTRGSLAKSQDPSPFSEGGSQPTNPSLVES
QTTSKGSIPSENDPSKLQDKDTNVPVGIPSIPAMQKKPAVAIRPSTSGSSREQSDDEDIEGETSMNDNTDPA
DVKRVRRMLSNRESARRSRRRKQAHLTDLETQVSQLRGENSTLLKRLTDVSQKYSDSAVDNRVLKADVETLR
TKVKMAEETVKRITGLNPLLHAMSDISSLGLPSFDGRSPSDTSADAAVPVQDDPHHHFYQPTSTNPIPSHDP
IVNNGLGGISSIENVQQNAAVVLGGNKMGQTASLQRVASLEHL
>FAB_Jcu_Jcr4S00074.80_C
MNSIFSVDDFSDLIWQNPVAAHMPAMSRSASEWELEKFLEEFPPPAHAPASSPANGNAAAPSSVSSQSTTLS
KPRNVNDDVVEIEKAETPALPLPRNRPPQLSDRSSSAATDSEAYRASLKSQLDLACAAAAKVSGLSSLAEDQ
RVAAKNIHSGSQVSGNGHGIPKAQVEADGGSLRLPALTSVQRKQEVPMRQTTSGSSREDSDDDELDGDTETN
EHLDPADEKRARRMQSNRESARRSRRRKQAQLNELEAQVGQLRDERTTLLTRLTDINKKCDDASVDNRILNA
NIETLRTKVKMAEDQVKRVTGLNPMLLARSNIPSLGMQFVAGQTDTSTNVAGPMQTNNNHFFHHSVPNITSG
AHLPGINSSVPVPNHNLTPLAANPQGDKGTNNVGGMASMQQLTVSGRSMADAPPLRHTQKQTGPTASPAVAS
PASNKGIFYASCKRIIKMK
>FAB_Jcu_Jcr4S01086.80_C
MDRVFSVDEISDQFWSPPPPPQLPPSAQLDDSSKMNRSASEWAFQRFLQEASVASDSSPQSSSPPSGSIDKT
DVVEIKDNDSVSNANGNTTAPSSFINGRCSPPFNVAAAAPCAPPNIPVDSKEYQAFLKSQLSLACAAVALSR
APFLKSQDSPARADSGSQASNTSQSGSHVPKGAGNDLSRPQDTDANGLVGIHSSTQKKSGVPMKSTTSGSSR
EQSEDDENEGETEMNMKDPADAKRVRRMLSNRESARRSRRRKQAHLTELETQVAQLRVENSSLLKRLSDISN
KYNDASVDNRVLKADVETLRAKVSPLTIVNRLEFRGGWFILQSPQQNYYAVLADHSPPLVKMAEETVKRITG
LNPLSHSMPEISTISMPSFDGSPSDTLTDAAVPIQDEPKRLYQLPNNPLSTRDPRVNNGLTNISSAENIQPP
SGTAGLAGNKIGRTASLQRVASLEHLQKRICGTPCGPQSNVEQQ
>FAB_Lja_chr5.LjT29J15.150.r2.m_C
SGPSGNDPSKLQDKETKVPIVIPSVPTVQKKPIFVIRPSTSGSSREQSDDDEADGETDINTDNMDPSDAKRV
RRMLSNRESARRSRRRKQAHLTDLETQVSQLKGENSSLLKRFSDVSQKFNDSAVDNRVLKADVETLRAKVKM
AEETVKRITGLNPMFHAMSEISSMGMPPFAGSPSDNSVDAAVPVQDNSHHQQFYRPVSNNPMPRHDLRVNNG
LGDISSIENVQQQNGAAVAGGNKMGQAAAPLQRVASLEHLQKRIRGGVDSCGAPSNGEQ
>FAB_Lus_Lus10006590_C
MDRVFSVDGMSDQFWSPPSPPPPNHQHHSHLPAPSPPLTVDGSSKMNRSASEWAFQRFLQEASSAAASDSER
SDVVHIKNQRGNSSSSSSSSVNAANGAASAAAPPEIPVDSEEYHAFLKSKLNLACAAVALSRGSYLKPQDSS
GRADSGSQASNTSQVGSNAPSKGGNDLSWSISKDSDDPVEIPSLPTALKRSAVLMKSTTSGSSRDQSEDDEN
EEEFATADNTNPADVKRVRRMLSNRESARRSRRRKQAHLTELETQVSQLRVENSSLLKRLSDISHRYNQSSV
DNRVLKADVETLRTKVKMAEETVKRVTGVSTIFQVSSDTSADAAVPASQHHTHHSPTKPSSNTESRGNNCMS
DVSTVENGQSDDGAGGPAVTIGNKIGRKASLRRIASLEHLQKRIRGGASSNGEQ
>FAB_Lus_Lus10015913_C
MDRVFSVDGMSDQFWSPPSPPPPNHQRHRHLPAPSPPPTVDGSSKMNRSASEWAFQRFLQEASSAAPSDSER
SDVVHVNKDHRGNSSSSSSINAANGAASASTAPPEIPVDSEEYHAFLKSKLNLACAAVALSRGSYLKAQDSS
GRADSGSQASNNSQVGSNTPSKGGNDLSGSISKDSDDPVEIPSLPTTLKRSAVLMKSTTSGSSRDQSEDDEN
EEEFATADNTNPADVKRVRRMLSNRESARRSRRRKQAHLTELETQVSQLRDDNSSLLKRLSDISHKYNQSSV
DNRVLKADVETLRTKVKMAEETVKRITGVTTIFQVRKEMSTASIPSSSDTSADASVPASKHHTNHSPTKPSS
NTESRGNNCMSDVSTVENGQSDDGAGGGPAVTIGNKIGQKASLRRIASLEHLQKRIRGEASSNGEQ
>FAB_Lus_Lus10018759_C
MHNVFSADDFTDPFWQAAAPSDAAINRNASEWDLERFLREFPSSGSNSASDSTVTVPSQSPPPTKPENCDGD
VIEIRQPPPQLRSHVHSQHHSQPHHVPQPLDRAPMGATIDTEEYRAFLKSQLDLACAAVARNQTAVVKPPDF
SPLPENQSPAPAANSFHLGSQLPCAGASAGIGLGTTIAQRQDHGSPTIQPLPVPQKKQEVQTRQTTGGSSGE
DSEDDDLEGDTGTNGAPADVKRSRRMLSNRESARRSRRRKQDQLNELESQAGQLRDERTTLLSRLTDVNHKC
DEASVDNRVLKANIETLRAKVKMAEEQVKRVTGLNPLLLARSNVPSMGMHHQYTGGTPNHQSFHHPPPNMAP
SGPPPHMQQPMHYPSNNVAPVTANSHGVNGMNHNIGGMNSMPFRANEHNRVADVVAPPMQKPVGPGANPRPV
DATGLGIHGVAKLDKKK
>FAB_Lus_Lus10024847_C
MHNVFSADDFTDPFWQAAAPSDAAINRNASEWDLERFLREFPSSGSNSASDSTVTVPSQSPPSTKPEICDGD
VIEIRQPQLRSHYAQNHAPSMPHSQPHHVPQQLDRAPMGATIDTEEYRAFLKSQLDLACAAVARNQTAVVKP
PDFSPLLENQSPAPAANSFHLGSQQPCAGASAGIGLGNTIAQRQDHGSPTIQPLPVPQKKQEVQTRQTTGGS
SGEDSDDDDLEGDTGTNGAPADVKRSRRCKTMLSNRESARRSRRRKQDQLNELESQAGQLRDERTTLLSRLT
DVNHKCDEASVDNRVLKANIETLRAKVKMAEEQVKRVTGLNPLLLARSNVPSMGMHHQYTGGTPNHQSFHHP
PPNMAPSVPPPHMQQPMHYPRNNVTPVTANSHGVSGMNHNMGGMNSMPFRANEHNRVADVVAPPMQKPVGPG
VNPRPVDTSGLGIHGVAKVDKKK
>FAB_Mdo_MDC004910.195_6276:8407_-_C:g59.t1
PVPQNEXDTSPHGVXALPAAQRRTPVLSKQTTSGSSKEDSDDDDLEGDIEINENMDPSXVKRARRMLSNRES
ARRSRRRKQAQMSELETQVGQLRVEHSGLLKRLTDVNQKYDNAAVDNRILRADIETLRAKVKMAEESVKRVT
GINPLLLAMSNVANAGMPPVSNPMNASTNAXVPMQPNSNQLFHPGVPSMTTTPLHHQRLETGFHANSPISLV
GNRQGNAGQPVITGSNMAHNSSMPHTGNIDHMPSSSSSHGQEWVKHCQVGTLSSLTPSQRIRSRTGCRGLPI
FQERGXTAD
>FAB_Mdo_MDC007223.300_4173:6382_-_C:g61.t1
EADASPLGISASPAAQRRTPVLSKQTTSGSSKEDSDDDDLEGDIEINENMDPSDVKRARRMLSNRESARRSR
RRKQAQMSELETQVGQLRVEHSGLLKRLTDVNQKYDNAAVDNRILRADIETLRAKVKMAEESVKRVTGINPL
LLAMSNVANAGMPSVNNPMNASTNAAVPMQPNSNHLFHPGVPSMTTTPLHHQRLDTGFHVNPPISLVGNRQS
NVGQPVVAGSNMTQNSSIPHTGNIDHMQQPQPQQQPQPQPQQQPQQPRPRQQQQPRPGVSEALPGWDPQLPH
AVPKNK
>FAB_Mdo_MDP0000270365_C
MDRVFSVEEEMSDLLWSSTAPPDNGGADDDNLSKLNRSASEWAFQRFLQEASXYSPSPSPTPPPPPHPSSSS
STAHHHDQNDVEEIKMINAHHHNATHTHYNNMRPPNVTVDSDEYRAFLKTKLDLACAAVAMSREGSLVKAQE
SAVLADSGSHASSTSQLGSEAPSKGAGYDXSRSNDKNAHAXLGXIPSLPXTKYRSAIPVRQATSGSSREMTD
DEEAEGETAMNENMDPADVKRVRRMLSNRESARRSRRRKQAHVTDLEGQVSQLRVENSSLLKRLTDSDKKYN
EVAVDNRVLKADIETLRAKVTMAEEMVKRFTGSNPMFHAMSEVSSIGMPPFDGSPSEASIDAAVPEQDDPNH
HFFQPASNNPIPTHDPRVKNDSADVPSVENVQKNSAATSSADVSGNKMGRTPSLQRVASLEHLQKRIRGGNP
SNWEQ
>FAB_Mes_cassava4.1_007456m_C
MDRVFSVGEISDQFWSPPSQTPPASAQPDDYSKMNRSASEWAFQRFLQEASVVAVSASASASASDSSPQSSS
APAGDKSDVIEIKDKDNDSFSGANDKTTASSSFSNGRCTPSFNEAAAPGAPPNIPVDSEEYQAFLKSKLQLA
CAAAAAQSRTSFLRPQDSPARADSGSQASNASQLGTHATSKGAGGDLSRSQDMDANGPVGISSLSSARKKSG
ATLKPTTSGSSREQSEDDENEEETEITENMDPADAKRVRRMLSNRESARRSRRRKQAHLTELETQVSQLRVE
NSSLLKRFSDVSQKYNEAAVDNRVLKADVETLRAKVKMAEETVKRITGLNPMFHAMPEISTTSMPSFDRSPS
EPSTDAAVAVQDDPKHQLCQPQNHAVSAHDLGVNSALADISSVENVRPHSEAAGLTGNKLGRTASLQRVASL
EHLQKRIRGGVTPSEPQSNRE
>FAB_Mes_cassava4.1_007487m_C
MNSIFSVDDFSDLLWPPMPAHPPVMSRSPSEWELEKFLEEFPVPTSSSTSDSIPSAVSESPTLSRPRNGEDD
VVEIEKPEIHPSPPPVPLPPRNRLHQPSDRASLAPADSEDYRAFLKSQLDLACAAAAKARESNVKPEGITSL
AEEQSVATKNLQPGSQVSGDSNGISKAQGEADGGSLRLPALPSTQRKQEVPARQTTSGSSREDSDDDDLDGD
TETNEHMDPADEKRARRMQSNRESARRSRRRKQAQLNELETQVGHLRDERTSLLTRLTDINKKCDDAAVDNR
ILNANIETLRTKVKMAEDQVKRVTGLNPMLLARSSMPSMGMQFVTGQTDAPASVAVPMQQNNHFFHHSVPNI
PSGAPHLQGLNNSCPNKNLTSHATIPQGDNGTSNIGGRTPMQPLTATAQAMADAPPMQHVQKQTVPSVGPAA
LPRCNNGLSHPVAKDNKKK
>FAB_Mes_cassava4.1_007837m_C
MDRVFSVGEISDQFWSLPPPPPPPAQTDDSSKMNRSESEWAFQRFLQEASVVPVSASASDSSPQSSSAPAGD
KSDVVEMKDNDKTTASSSFTNGRCTTPFNVAAALGAPPNTAVGSEEYQAFLKSKLNLACAAVALSRAPFLKP
QDSPARADSGSQASNASQLGSHAAPKEAGSDLPWSQDMDANGPVGIASLPSTQKKFGATLKPTTSGSSREQS
EDDENEGETEITKDMDPTDAKRARRMLSNRESARRSRRRKQAHLTDLETQVSQLRVENASLLKRLSNISNKY
NGAAVDNRVLKADVETLRAKVKMAEETVKRITGLNPLIHALPEISTISMSSFDGSPSDTSTDAAVPVNEDPN
HHFYQPPNNPMSVHESRVNNALADISSVENLQPHSGAAGLAGNMKGRTASLQRVASLEHLQKQIRRGITPGP
QSNGEQI
>FAB_Mes_cassava4.1_008866m_C
MSRSASEWELLEEFFAHASASARENNSPFVVQSPTSRKPLNSDDGVVEIENPEIPAPTPLPLAPLSRDRPPR
PSHRAILSQVDAEDYPAFLKSQLDLTYAAAAKSRESSVKPEGASSLPEDQIVASKNFQSGSHVSGNGDCILK
AQSEADGGSLCFPALPPTQKKQDVPARQTTSQSSREDSDDDDLDGDTETNDHMDPADEKRVRRMQSNRESAR
RSRRRKQAQLSELEAEVGQLRDECTSLLTRLTDINKKCDEASVENRILNANIETLRTKVKMAEDQVKRATGL
NPMLFARSNIPSVGMQLAAGQTDASASVDVQMPPNHRHFYHQSVPNIPSSTPSLQGRNNSYPNNNLNSHATN
PQGDNGTSNIGGVPFIRPLTVSGRHMLETPPLQHVQKQTGPTVSHA
>FAB_Mtr_Medtr1g080920.1_C
MDRVFSVDEIPDHLWSPQIHVSGSAGDESSKMSRSASEWAFQRFLQEAASPSPSSSSVADNTGFADAAAKDG
AVLPNGPPPVAVDSDEYRAFLKSKLNLACAAVAMTRGSLTKSQDLATFPENGPQSSNATQVGSQPISEGSGP
SGNDPPILQDKDAKVPPAVPSIPHVQKKTIVAIRPSTSGSSREQSDDDEAEGETYMIDSTDPTDVKRVRRML
SNRESARRSRRRKQAHLTELETQVSQLRGENSTLVKRLTDVNQKYTDSAVDNRVLKADVETLRAKVKMAEET
VKRVTGLNPLFHVMPDMSSMPAFDGSPSDNLADAAVPVQDDPHHHFYQPTSINPMPCHDMRVSNGLGEISSI
ENVQPNNAAVVGGNKMGQTAPPLHRVASLEHLQKRIRGGGVDSCGPPSNGEQ
>FAB_Mtr_Medtr7g115120.1_C
MERVLSIAEITEQYWLTSKACKGGDTKMNRSDSEWAFQKFLREQEAAEEAEAATAKPSSSSTSTSTSSSTVD
VNLKINNSIDSEDYQALLKTKLDLACAAVAKSRGSLVKSQDPDNGSQPSYPYELGPLATLKECGPSGNDPSK
LQNKDIKVAVGVPCMPKKPAVTIKSTTSGSSDDEEGDGEINMNGDNPTDAKRVRRMLSNRESARRSRRRKQA
HLTELETQVSELRGENSSLLKRLTDVTQKFNNSAVDNRILKADVETLRAKVKMAEETVKRFTGSNPVFNAMS
EVSSMGMSLFDGSPSESSADASVPVQEDPNNHFFQPLPNHLMSSHDMRGANNRSGSIISSAESGQNTPAGGN
KIGRTNSLPRVASLEHLQSRIRGGAEEDK
>FAB_Mtr_Medtr7g115140.1_C
MLCLVVRLVRGCPFTGAGRIILLSFLVLLVIWFAVVWEIWKERNNRLFNVKDCSVIQGSSGKFQEPEIGPQT
SDPYELGLHPTAKECGPAGAPSMPQKPVVTAIRSTTSGSSDEEKADQGEVNMNRDNNPSDAKRLKRMLQNRE
SAKRSRDRKIAKNTELETQVSTLRGENSSLLKHFSDVDQKYNNSAVENRILNADFETIKAKVSP
>FAB_Ppe_Prupe.6G343100.1.p_C
MDRMFSVEEMSDQLWSSSAPPVNEADDDLSKMNRSASEWAFQRFLQETSPYSPSPSPPQPPPPPSSSSSSTH
HDHNDVAEIKMINAHHPNPTHAPNNNNNNNNNSNDYNSNNTPSFSLQPPNVPVDSEEYQAFLKTKLNLACAA
VALSRVKGSLVDSQDSAVLAGSGSQASNTSHLGSQAPSKGAGYDLSRPHDKNANAPVGIPSLPATQHRSVVP
VRQATSGSSRELSDDEDIEGETAITENVDPADVKRVRRMLSNRESARRSRRRKQAHLSELEAQASQLRVENS
SLLKRLTDADRKYNEAAVDNRVLKADIETLRAKVKMAEETVKRITGLNMFHAVSEISSIGMPPFDGSPSETS
TDAAVPVQDDPNHHFCQPASNSPTPTHDLRVKHDSADIPSVENVQQNSAATSADAVGNKMGRTPSLHRVASL
EHLQKRIRGGNPSGPHSNGEQ
>FAB_Ppe_Prupe.8G232800.1.p_C
MHSVFSVDDVSDTAWALSSPAMNRSASEWAFEQFLDEFSTPAATPRRSVAVADQLTASSVASCSVASQSSTS
KREDGDEEVVEIKKPDHHNHHHQPQQQLNHPPPPPLDPTSTVQVNSDQYREFLKNQLDLACAAVALSRASSL
KPVDLGNMAAESQSQLSKPSQLAHSQSLDKDAGHGFPVQQNEADTSPLGIPALPAVQKITGLQSKQTTSGSS
KEDSDDDDLEGDIEINENMDPSDVKRARRMLSNRESARRSRRRKQAQMSELETQVGQLRVEHSTLLKRLTDV
NQKYDNAAVDNRILRADIETLRAKVKMAEDSVKRVTGINPLLLAMSNLPSVSIPSVNPMDGSTNAAVPMQPN
SNQLFHPVVPNLATSTLPHQRLDTGFPRDPPISLVRNQQSNVGQPTVSGSNMAEISSIQHTASVDHMQQQPQ
QQQLRPGVGPREPLPGWDPQLSHAVPKNKKQS
>FAB_Ptr_Potri.002G045800.1_C
MNSVFSVDDFSDPFWLSPPPPPSSTDPKMNRSESEWAFENFLQEMASVPSSASETHTAAPSVLSQSSTSSIP
PDNGEDEVVEITKHPIHHHHQHPIPNPHPIPNPHPQPLDRNLTAPIDSEEYRALLKSKLDLACAAVAMSMET
NAVKPEVFSSLPEDQRLAARNMSLGTQSFHNGTDQGISMAQSGADGVSLGIPPLLTTQRKSDDESLGIPALP
TTQRKSDDESLGIPALPTTQRKSDGGSLGIPALPITQRKQEVQARQTTSGSSSSDDDDLEGDTGTNENMDPA
VVKRARRMQSNRESARRSRRRKQAQLNELETQVGQLRDERTSLLSRFTDVNQKCDDAAVDNRILKADIETLR
AKVKMAEEQVKRVTGLNPVLLARSSMPSPGMPFVGGQVDASTNVAIPMQTNPHQFFHQPVQGITPAPPHLQR
LNNSFPKRTLVPLATNPQTDNGNSNDGGMAVMPSMQLTADGQSLPAMPSMQQVQKQIGPTVGPAGTLPACDS
GLPHVVAKDYKKK
>FAB_Ptr_Potri.005G053200.1_C
MSHRPILVSSTGHKHQLSKMNRSESEWAFQRFLQEASAATFDDNTPNSSADKTDVVHINDYGYNNNNATSKS
CDNNYKDNAMPLSNGACATAASSSLGAPADIPVESEDYHAFLKSKLNMACAAVALSRAYFVKPLKSPATAES
GSQASSTSHLGSHAPSKGAGHDLSRSRDKDANEPLGTPSLPSMQKKLAVSGKPTTSGSSRELSEDDENEAET
EITENMHPADAKRVRRMLSNRESARRSRRRKQAHLTELETQVAQLRVENSSLLKRLADTSQKYNESAVDNRV
LKADIETLRAKVRMAEETVKRFTGLNHMFHAMPYISAMSMPSFDGCPSDTSADAAVPVKDDPKHHFYQAPNN
PISTHDSRPRVNFVLADISSVENVQPNSGTAAGVSGNKLGRTASLQRVASLERLQKRIRGVASPCGPQSNGE
QS
>FAB_Ptr_Potri.005G217500.1_C
MNSVFSVDDFSDPFWPSPPPSPPSTAPAMNRSESEWALEKFLQEVSAASVSSDTNIAAPSALSQSSTSSIPP
ENGEDEVVEITKHPNPHPQPLGRNLTNPIDSDEYRAFLKSKLDRACTAAAMSRESDVIKPEDFSSLLEDQRL
AAGNVSLGTQAFRTGHGISMAQIGADGGSPGIPALPTAQKKQEVQTRQTTSGSSREDSDDDDLEGDTGTNEN
RDPTDAKRVRRMQSNRESARRSRRRKQAQLNERETQVGQLRDERSSLLSRFTDVHQKCDAASVDNRILKADI
ETLRAKVKMVEEQVKRVTGLNPMLLPGFNVPSPGMPFVGGQVDASTNVAVPMQPNPHQFFHQPVHGITSAAP
HLQRLNNSFPNNLLPLATNPQTDNGTSNNGGMASMKLTAGGRGLGAMPFTQQVQKQVGSTGGPAGAVPMCDS
GLPHVFGKDGKKK
>FAB_Ptr_Potri.013G040700.1_C
MERVFSVEDNITELFWSPPPPPPEDLSKMNRSESEWAFERFLQEASAVTLDDNTSSNSSADKTDVVQIKDHG
NSNNNATSKCSFSNGTCATAASSFAAPAIIPVESDDYHAFLKSKLNLACAAVALTRASFVKPLDSPAAAESG
SQASNTSQLGSHAPSKGAGYDLPISQDKDANEPLGTPSLPSMQRKSAVTVKPTTSVSSRELSEDDENEAETE
LTENMQPADAKRVRRMLSNRESARRSRSRKQAHLTELETQVAQLRVENSSLLKSLTDISQKYNESAVDNRVL
KADVETLRAKVKMAEETVKRFTGLNTMFHALPDISTMSMSSFDGSPSDTADAAVPVKDDPKHHFYKAPNNPI
TTHDSRPRGNNVLADISSVENVQPNPVPAAGVSGNKMGRTPSLQRVASLEHLQKRIRGGASPCGPQSNGEQA
K
>FAB_Pvu_Phvul.006G101700.1_C
MERVLSVDEISEQYWVAAKKESCKLKSNMNRSESEWAFQQFLQEAASPSSSSSSDVKDPDINININIPVTLN
VDSQDYQTILKTKLNLACAAVALTRAVPSEVGSQATLKDAKEPTGIPCSHSLQKKPAVAVRPTISGSSREQS
DDEDEISITENMNPTDAKRVRRMLSNRESARRSRRRKQAHLSDLETQVSQLRGENSSLLKRLTDVSQRYNSA
AVDNRVLKADVETLRAKVKMAEETVKRISGLSPMFHAMTEMSSIEIPLFDESPSETSAGAAVPVQEDPNHQL
CQATSNNGFSSIKTVQQNVTAVVGGNKTGGATSLHRVASLEHLQKRIRGDEDSRGEQ
>FAB_Pvu_Phvul.007G187400.1_C
MPRGSRFVQPRPSSPSFASHHTQSNDMDRVFSVDEISDHFWPSPPIPVSAADEASKMSRSASEWAFQRFLQE
ASAPSPPSPSSAATAAPAAPSDVVLVEIDDHPKPAPAPPLNAAVLPNTPAPVPLDSDEYQAFLKSKLNLACA
AVAMTRASLAKSQEPIPFVDGGSQPIDPSQVGSQTTSKASIPSGNDPSNLQDKDTNVPVGMPSIPSMQKKPV
VAVRPSTSGSSRELSDDEDAEGETSMNDMDPADAKRVRRMLSNRESARRSRRRKQAHLTDLETQVSQLRGEN
STLLKRLTDVSQKYSESAVDNRVLKADVETLRAKVKMAEETVKRITGLNPMVHAMADMSSLGMPLFDGRSPS
DTSADAAVPVQDDHHQFYQPTSNNPIPNHDPIVNDGLGGISSIENVQQNSTEVVGGNKMGQTTSLQRVASLE
HLQKRIRGGVDSCGPPSNGKQ
>FAB_Rco_29598.m000468_C
MDRVFSVDGISEQFWSPPLPPPPPSSSSSAEDSSKKINRSASEWAFQRFLQEANSVASTTDSSSSSDVVVRD
NHKTSDDAVVEIKDNKNNTNKYNDSSVSSANAQISNGRCAPPPFNAAAPPPNIPADSEDYQAFLKSKLNLAC
AAVAQSRASFLKPEDSSARADSGLQASNTSQLGSHAPSKGAGHDVFRSQEVDVDGSVGIPSLPSTHKKSVVP
LKPTTSGSSREQSDDDENEGETELTENMDPTDAKRVRRMLSNRESARRSRRRKQAHLTELETQVAQLRVENS
SLLKRLTDISHKYNESAVDNRVLKADVETLRAKVKMAEETVKRITGLNSLFHTIPEMSTMSMPSFDGSPSDT
STDAAVPVQDDTEHQFYQPPNNPLSTHDPRVNNALADISSVENVQPHSGAAGLGGNKMGRTASLQRVASLEH
LQKRIRGGATPCETQSSGEHQ
>FAB_Rco_29883.m001986_C
MNSIFSVDDFSDLLWQAPMTRSASEWELEKFLEEFPASSSICDNNNNDTTTVAVPKSLTSSKRREICEDEVV
EIEKVEINSQPLDRAPLPPPEDTDGYHAFLKSQLDLACAAAAAAKSRDSSVKPEGVSSSFAEDQRVINKNCE
SGSSPVSGNGHGITKGQNEADGGSLRLPALPSMPRKQEVPVRQATSGSSREDSDDDELEGDTETNDNMDPAD
EKRARRMQSNRESARRSRRRKQAQLNELEAQVGQLRDERTSLLTRLTDINKKCDEASVDNRILNANIETLRT
KVKMAEDQVKRVTGLNPMVLARSNMPNMGMQFVAGQTDVSANVAVPMQPNNNHFFHHSVPDLTSGAPHLQRL
SNSCPNNSVTPLATPLPVNNGTSNIGGIAPLQQVTGAQNMTDVPPLQHVQKQTGPTVSPPASVLICNKGLSQ
PVAKDNKKK
>FAB_Spu_SapurV1A.0006s1330.1.p_C
NSVFSADDFSDPFWQSPPPPAPPPATAPAMNRSESEWALEILLQEVSGVSVSSSSASETHTAAPSVLSQSST
SSIPPKNGEDEVVEITKHPIHHHHHHHHPNPNPHPQPLNRNLMAPTDSEEYRAFLKSKLDLACAAAVAMSRE
TNAVKPEVFSSLSEDQRLSARDMSLGTQAFHNGAGQGISMAQIGADGASLGIPSLPTAQGKSDGGSGIPALP
AMQRKSDGGSLGIPALPTTQRKSDGGSPGIPALPTTLRKQEVQARQTTSGSSREDSDDDDLEGDTGTNENMD
PAEVKRERRMKSNRESARRSRRRKQAQLNELETQVGQLRDERTSLLTHFTDVNQKCDDAAVDNRILKADIET
LRAKITMAEEQVKRMTGLNPVLLARSSMPTPGMPFVGGQVDASTNVAVPMQTNPHQFFHQPVLGVAPAPPHL
QRLNNFPNSTLVPLATNPQTDNGNSNDGGITVMPSMPLTADGQSLPAMPSMQKQIGSNARPAGTLPTCDSGL
QHVVAKDAKKK
>FAB_Spu_SapurV1A.0110s0140.1.p_C
MDRVFSEEDNITEHFWSPPPKDLSKMNRSESEWAFERFLQEASAATLEDNTSSNSSADKTDVVQIKDHGNSN
NNATSKCSFSNGTCATAASSFGAPASFPVESDDYHAFLKSKLNLACAAVALTRASFVKPLESHATAESGSQA
SNTSHLRSHAPSKGAGYNLSRSQDKDANEPVGTPSLPSMQRKSAVTVKPATSVSSRELSEDDENEAETELTE
NMHPTDAKRVRRMLSNRESARRSRSRKQAHLTELETQVSQLRVENSSLLKRLTDTNQRYNESAVDNRVLKAD
VETLRAKVKMAEEKVKRFTGLNTMFHGMPDISTMSMLSFDGSPPETSADAAVPVQDEPNHHFYQAPNNPITT
HDSRPRGSNNVFADISSVENVQPNSVSGNKLGRSPSLQRVASLEHLQKRIRGATTPCGPQSNGEQAK
>FAB_Spu_SapurV1A.0729s0180.1.p_C
MDRVFSMEDNVTQTNSGVQHRHEHQLSKMNRSESEWAFQRFLQEASAATFDDTTPSNSSADKTDVVHINDNG
YSNNNATSKSCDNNYKGNAMSLSNGGCATAASSSFGAPADIPVESEDYHAILKSKLNMACAAVALSRAYFVK
PLNSPATAESGSQASSASHLGSHTPSKGAWHDLSRSRDKDASEPLETPSLPSMQKKLAAAGKLTTSGTSREL
SEDDENEAETEITENMHPGDAKRVRRMLSNRESARRSRRRKQAHLTELETQVAQLRVENSSLLKRLADISQK
YSESAVDNRVLKADIETLRAKVRMAEETVKRFTGLNHMFHAMPDISTMSMPSFDGSPSDTSADAAVPVEDDP
EHRFYQAPNNPISTHDSKPRVNIVSADISSVENMQPNPGATTGVSGNKLGRTASLQRVASLESLQKQICGGA
SPCAPQSNGEQS
>FAB_Spu_SapurV1A.0860s0020.1.p_C
MISWLILVGINEPLRLSKIDNKFTRTKKSRERISTEGRKEQTMNRVFSVDDFSDTFWPSPPPSPPSTAPPMN
RSESEWALERFLQEVSAAPVSSSAGNTNTAAPSARSQSSTSSIPPENGEDEVVEITKHPIHHRHHLKNPNPH
PQPLDRNLTNPIDSEEYRAFLKSKLDLACTAVAMSRESNVIKPEDLSSSLEDQKLADGNVSLGSQAFRTGHG
ISMAQIGADGGSLGIPAFPITQKKQEAQTRQTTSGSSGEDSDDDDLEGDTGTNENRGPTDAKRVRRMQSNRE
SARRSRRRKQAQLNERETQVGQLRDERSSLLSRFTDVNQKCDASAIDNRILKADIETLRAKVKMVEEQVKRV
TGLNPVLLAGSNMRSPGMPFVGGHVDASTNVDVPMQPNPHQFFHHPIHGITPAPPHLQRLNNNSFPNNNLVP
HATNPQTDNGTINNGG
>MON_Zma_GRMZM2G073427_P02_C
MAGGGAGDDDVVVVSCGGRGGGDPGAYAAVLKRKLDLYCAAVAKSMEAKSQEHSLGYPNSQASDASQLISQA
SFDGDIDGASLVTNSNVIEDDDFQGKPTNSGTSKELSDDDGDLEENTDPANAKKMRRMVSNRESARRSRKRK
QAHLTDLESQVSRLTSENASLLKRLADMTQKYKDASVDNKNLTVDVETMRRKVNIAEEAVRRLTGITLMLPT
AFEKPTSSAPLSSCPSDAASASASAAIEDSVKHFLQAPLENSGIIPNAAVFQTKPASLHRVASLENLQKRIV
GDAMYSETASTTFSDPEALADR
>MON_Zma_GRMZM2G019446_P01_C
MERVFSVEEIPNPYWVPPHPQSAAAGAVAAPAGEAAGLMNRCPSEWYFQKFLEEAVLDSPVPVAGASRGSVG
AGVEAAESKTPGAAAPAAASSSVVDPVEYNAMLKQKLEKDLAAVALWRASGAAPPDHSPAGSSLPSVDVPHA
GPLKPIGGTGSLVQNKLVGAPGGGSSPHVVQNADIPVKQTTSSSSREQSDDDDMEGDAETTGNGNPVQHRLQ
RRKQSNRESARRSRSRKAAHLNELEAQVSQLRVENSSLLRRLADVNQKFNEAAVDNRVLKADVETLRAKVKM
AEDSVKRVTGMNTLFPAVSDMSSLSMPFNGSPSDSASDAAVPIQDDLNSYFANPSEIGGSNGYMPDIASSVQ
EDDDFVNGAQVAGKMGSTDSLQRVASLEHLQKRMCGGPASSGSTS
>MON_Zma_GRMZM2G016150_P01_C
MERVFSVEEIPNPYWVPPHPQSAAAGAVAAPAGEAAGLMNRCPSEWYFQKFLEEAVLDSPVPVAGVSRGSVG
AGVEAAERKTPGTAAAAAASSSVVDPVEYNAMLKQKLEKDLAAVALWRASGAAPPDNSPAGSSLPSVDVPHA
GPLKPMGGTGSLVQNKLAGAPGGGSSPHVVQNADIPVKQTTSSSSREQSDDDDMEGDAETTGNGNPVQQRLQ
RRKQSNRESARRSRSRKAAHLNELEAQVAQLRVENSSLLRRLADVNQKFNEAAVDNRVLKADVETLRAKVKM
AEDSVKRVTGMNTLFPAVSDMSSLSMPFNGSPSDSASDAAVPIQDDLNSYFANPSEIGGSNGYMPDIASSAQ
EDDDFVNGAQVAGKMGSTDSLQRVASLEHLQKRMCGGPASSGSTS
>MON_Zma_GRMZM2G015534_P01_C
MPPTTHHIYGYLLLGMEHVISMEEILGPFWELLPPPAPEPEPEREQPPVTGIVVGSVIDVAAAGHGHGGGDM
MDQQHATEWTFERLLEEEALTTSTPPPVVVVPNSCCSGALNVDRPPVMEEAVMMAPAAVSSAVVGDPMEYNA
ILRRKLEEDLEAFKMWRAASSVVTSDQRSQGSNNHTGGSSIRNNPVQNKLMNGEDPINNNHAQTAGLGVRLA
TSSSSRDPSPSDEDMDGEVEILGFKMPTEERVRKRKESNRESARRSRYRKAAHLKELEDQVAQLKAENSCLL
RRIAALNQKYNDANVDNRVLRADMETLRAKVKMGEDSLKRVIEMSSSVPSSMPISAPTPSSDAPVPPPPIRD
SIVGYFSATAADDDASVGNGFLRLQAHQEPASMVVGGTLSATEMNRVAAATHCAGAMELIQTAMGSMPPTSA
SGSTPPPQDYELLGPNGAIHMDMY
>MON_Zma_GRMZM2G007063_P01_C
MERVFSMEEIPNPYWAPPHPQPAAGGAVAAPGGVGGAGDAAGAMNRCPSEWYFQKFLEEAVLDSPGPVAGVG
RSSGQAGVEAAESKPLGAAAPASVSSSVVDPVEYNAMLKQKLEKDLAAIAMWRASGAAPPDLSATAASLPSV
GAPHAAPLKPVGGTESLVQNMLAGAPVGGSGPHVVQIADIPVKQTTSSSSREQSDDDDMEGDAETNGNGNPV
QQRQQRRKQSNRESARRSRSRKAAHLNELEAQVAQLRVENSSLLRRLADVNQKFNEAAVDNRVLKADVETLR
AKVKMAEDSVKRVTGMNALYPAVSDMSSLSMPFNGSPSDSASDSTVPVQDDLNSYFANPSEIGCNNGYMPDI
ASSVQQDDNFVNGYQAAGKMGRTDSLQRVASLEHLQKRMCGGPASSGSTS
>MON_Tae_mapped_Traes_5DS_6E33F5034.1_C
MECSGDEVVELNCARAGGDPGEYAAVLKRKLQLYCAAVAKTMEGKPQESSLNCLSSQASDTSPLVSQASFDC
DGTVVQGKPANSCTSKEQSDDDDGDLEENTDPASAKRVKRMLSNRESARRSRKRKQAHQNDIESQVTQLRAE
NASLLKRLTDMTQKYKEASLGNRNLTVDIETMRRKVNIAEEAVRRVTGASLMFSTTSNNVPLASCVSVAASA
DAVPSEENMSHFLQGLLEDDLIKHDVSEVATPLPNGEEMASRPASLRRVASLENLQKRIHRDSVHSEDMSIF
PDHEVPANAQ
>MON_Tae_mapped_Traes_5DL_743B870D9.1_C
MWRASGAMPPERFAASPSLPNADVQHIGTINPIGGNVVPVQNKLAGGASGVSGPHLVQNADALVKQAASSSS
REQSEDDDMEGEDEITGNGPPTDQRLRRRKQSNRESARRSRSRKAAHLNELEAQVSQLRVENSSLLRRLADV
NQKYNGAAVDNRVLKADVETLRAKVKMAEDSVKRVTGMSALFPAGSDMSSLSMPFTGSPSEATSDAAVPDDL
SAYFSTSEAGGNGYMPEMASSAQEDDNFLNEAMDTGKMGRPDSLHRVASLEHLQKRMCGGPASSGSTS
>MON_Tae_mapped_Traes_5BS_B2CD001D1.1_C
MECSGDEVVELNCARAGGDPGEYAAVLKRKLQLYCAAVAKTMEAKPQESSLNCLNSQASDTSPLVSQASFDG
DGTVVQGKPANSCTSKEQSDDDDGDLEENTDPASAKRVKRMLSNRESARRSRKRKQAHQNDIESQVTQLRAD
NASLLKRLTDMTQKYKEAFLGNRNLTVDIETMRRKVNIAEEAVRRVTGASLMFSTTSNRAPLASCVSVAASA
DAAPAEESMSHFLQGLLEDDMIKHDLSEVATPLPNGEEMTSRPAPLRRVASLENLQKRIHRDSVHSEDTSIF
SDHEVPANAQ
>MON_Tae_mapped_Traes_5BL_F367A99A7.1_C
MWRASGAMPPERFAASPSLPNADVQHIGTINPIGGKVVPVQNKLAVGASGMSGPHLVQNADALVKQAASSSS
REQSEDDDMEGEDEITGNGVPTDQRLRRRKQSNRESARRSRSRKAAHLNELEAQVSQLRVENSSLLRRLADV
NQKYNGAAVDNRVLKADVETLRAKVKMAEDSVKRVTGMSALFPAGSDMSSLSMPFTGSPSEATSDAAVPDDL
SAYFSTSEAGGNNGYMPEMASSAQEDDNFLNEAMDTGKMGRPDSLHRVASLEHLQQRMCGGPASSGSTS
>MON_Tae_mapped_Traes_5AS_2F996234C.1_C
MECSGDEVVELSCARAGGDPGEYAAVLKRKLQLYCAAVAKTMEAKPQESSLNCLNSQASDTSPLVSQASFDC
DGTVVQGKPANSCTSKEQSDDDDGDLEENTDPASAKRVKRMLSNRESARRSRKRKQAHQNDIESQVTQLRAE
NASLLKRLTDMTQKYKEASLGNRNLTVDIETMRRKVNIAEEAVRRVTGASLMFSTTSNNVPLSSCVSVAASA
DAVPTEENMSHFLQGLLEDNLIKHDLPEVATPLPNGEEMTSRPAPLQRVASLENLQKRIHRDSVHTEDTSSF
PDHEVPANGK
>MON_Tae_mapped_Traes_5AL_04D3E97F0.1_C
MLKQKLEKDLAAVAMWRASGAMPPERFAANPSLPNADVQHIGTINPIGGNVVPVQNKLAGGASGVLGPQLVQ
NADALVKQAASSSSREQSEDDDMEGEDEITGNGAPTDQRLRRRKQSNRESARRSRSRKAAHLNELEAQVSQL
RVENSSLLRRLADVNQKYNGAAVDNRVLKADVETLRAKVKMAEDSVKRVTGMSALFPAGSDMSSLSMPFTGS
PSEATSDAAVPDDLSAYFSTSEAGGNNGYMPEMASSAQEDDNFLNEAMDTGKMGRPDSLHRVASLEHLQKRM
CGGPASSGSTS
>MON_Sit_Si035062m_C
MGDIKISESFIRGKNSMASAFWMRLGSRSGNNKDIPPFGNGKGAIGESAHALWCEAVRVLTQLQPPSNPSSL
FFPPLPLHFSFLSSPTKPNQTNSPKFPDQTLESSEPSRVCPDFPSDAPRSGLIRMERVFSVEEIPNPYWTPT
QPQAAAAGAVAAPGGGGGGGGAGGAGDEVGAMNRCSSEWYFQKFLEEAVLDSPGPVPGVGRGGGGVGVGVEA
AESKPLGVGAASNAVVDPVEYNAMLKQKLEKDLAAVAMWRASGATPPERPAAGSSLPNVDVSHAGPVNPIGG
NVIPVQNKLAGAPGGPSGPQVVQNADMLVKQATSSSSREQSDDDDMEGEAETTGNANPVQQRLQRRKQSNRE
SARRSRSRKAAHLNELEAQVAQLRVENSSLLRRLADVNQKFNEAAVDNRVLKADVETLRAKVKMAEDSVKRV
TGMNALFPPVSDMSSLSMPFNGSPSDSTSDAAVPVQDDPSSYFASPSE
>MON_Sit_Si029970m_C
MDDHAISMEEIIPDPFWEDLPPPPEPPLVTSDGLIDGVATDGGGEGTNAMDQNQSPSEWSFERLLEEELLTD
AAPLENFSGSATHADTVVEEVDHATMAPAAVSTVGDPMEYNTILKRKLDEDLATVAMWRASSVVHPEHSQGS
NNYIGGNINFVQNMRSISEGPINRARNAYIRARLATSSSSRDPSPSDDDDMDGEVEILGFKLPTEEKVRKRK
ESNRESARRSRYRKAAHLKEMEDQVAQLKVENSSLLRRLATLNQKYTDATVDNRVLKANMETLRAKVKMAED
ALKRVTGTMSSSQPSRPSPPVPANADASGPILDNIIDYLMNSTDATTDNNFEPRTATTPSFSQQAEKPAAAS
TNSAMINRIAAHHAVAVELLHKRLGAMPTASSGVAPPPEPAPPSDVLVESTDMGVH
>MON_Sit_Si022331m_C
MRIKTKGHFRKSPTVSPLAHWRPSNAAGINAASPPVSTIAQVAPSSLPSPSGPHRGTRCEKESDFPPSMAGG
CAEDDVVEVSCGGGGRDPGAYAAVLKRRLDLYCAAVAKSMEAKSQESSLGYPNTQASNTSQLISQASFDDDG
DGADLVTNSNIIDYDDFRGKPANSGTSKEQSDDDGDLEENTDPTNTKKMRRMLSNRESARRSRKRKQEHLTD
LESQVSRLTSENASLLKRLADMTQKYKDATLDNRNLIVDVETMRRKVNIAEEAVRRLTGTTLLLPTTSDKPA
SSMRLTSCASDAASASVAIEDSMEHFLRAPFQDSQTKLDLQNAEIPLASGEIGTKLAPMRRVASLENLQKRM
HGDSLHSETASTFSSDPESFAHR
>MON_Sbi_Sobic.008G157100.2.p_C
MAGGGADDDDVVEVSCGGRGGGDPGAYAAVLKRKLDLYCAAVAKSMEAKSQESSLGYPNSQASDTSQLISQA
SFDGDIDGAGLVTNSNVIIEDDDFQGKPTNSGTSKELSDDDGDLEENTDPTNAKKMRRMLSNRESARRSRKR
KQAHLNDLESQVSRLTSENASLLKRLADMTQKYKDASLDNKNLTVDIETMRRKVNIAEEAVRRLTGTTLMLS
TAFDKPMSSTPLSSCASDAASASVAIEDSAKHFLHAPLQSGQMKLDILNAAIPLTSEGIGTKPASLQRVASL
ENLQKRIIGDSMHSETASTFSEPEALADR
>MON_Sbi_Chr08_51567486:51569782_+_C:g130.t2
HVNSVGELHWACNSVGTSFAFWQSDIDGAGLVTNSNVIIEDDDFQGKPTNSGTSKELSDDDGDLEENTDPTN
AKKMRRMLSNRESARRSRKRKQAHLNDLESQVSRLTSENASLLKRLADMTQKYKDASLDNKNLTVDIETMRR
KVRSS
>MON_Sbi_Sobic.002G055000.1.p_C
MEPVFSMEEILGPFWDLPSPPPPEQQPLGSNMMDQIQNTTEWTFERLLEEELLTDTTPVANSSCPALNVDPV
VEVDQGAMAPEAVSAVGDPMEYNAILKRKLEEDLMAFKMWRASTSGVNSEGSNNENGGGTIYYTKLNGEDLI
NNHAQNADLHVRLTTSSSSRDPSPSDEDMDGEVEILGFKMPTEERVRKRKESNRESARRSRYRKAAHLKDLE
DQVDKLKAENSCLLRRLAALNQKYNDATVDNRVLKADMETLRAKVKMGEDSLKRIIEMTSLTSIPIPELPSS
SDVPVHIQDNIVNYFTTTPAGDALADNSFMPMPDPLPLQLQAEEPTINGALNATEMNQIATHCAAGSQPSMQ
LIQETMGAMMPTSSGSTLQESELLGPNETINMHMY
>MON_Sbi_Sobic.002G054800.1.p_C
MDHVFSMEEILGPFWDLPLPPTPPEQQPLVVTGTDSVIVDGVVTHVGDGEGEQQPLVTGTDSVVIDGVVTHG
GDGEGGDMLDQIQNTTEWTFERLLEEELLTNTTTVANSSCPALNVDPLVEVDHGTMAPAEVSAVGDPMEYNA
ILKRKLDEDLMAFKMWRASTSGVNSEGSNNENGGAGSKNLVQNKLNSADPTNNHAQNADLRVRFATSSSSRD
PSPSDEDMDGEVEILGFKMPTEERVRKRKESNRESARRSRYRKAAHLKDLEDQVEKLKAENSCLLRRLAAMN
RKYNEANVDNRVLKADMETLRAKVKMGEDSLKRVIEMSSLTSIPIPELPSSSDVPVPIHEEIVNYFTTTPAD
DALADNSFMPMPEPLALQLQAEEPTINGALNATEMNQIATHCAAGSQPSMELIQETMGAMMPTSPGSTLQES
ELLGPNETINMHTY
>MON_Sbi_Sobic.001G056700.1.p_C
MERVFSVEEIPNPYWAPPHPQSAAAGAVAAPGGGGGAVDAAGAMNRCPSEWYFQKFLEEAVLDSPGPVPGVG
RGSVVAGAEAPESKPLGPAAASSSVVDPVEYNAMLKQKLEKDLAAVAMWRASGAAPPDRSAVASSLPSVDVP
HAAPLKPIGGTESLVQNKLAGAPGVGSGPHVVQTADIPIKQTTSSSSREQSDDDDMEGDAETTGNANPVQQR
LQRRKQSNRESARRSRSRKAAHLNELEAQVAQLRVENSSLLRRLADVNQKFNEAAVDNRVLKADVETLRAKV
KMAEDSVKRVTGMNALFPAVSDMSSLSMPFNGSPTDSTSDAAVPIQDDPNSYFANPSEIGGNNGYMPDIASS
VQEDDNFVNGAAGKMGRTASLQRVASLEHLQKRMCGGPASSGSTS
>MON_Pvi_Pavir.J21465.1.p_C
MASAFWMRLRSLSGNNKDIPPSGNGKGPISESALCHRPTPTHHPLFFPSSLPFLSSSTKPNQRNSPKNFQRP
NPRILRALENQPEFPLRCVAIRLDPMERVFSVEEIPNPYWAPPQPQVAATGAVAAPGGGGGGGAGGAGDAAG
AMNRCSSEWYFQKFLEEAVLDSPGPVAGVGRGGGGGGVEAAESKPLGVAAAASSAVVDPVEYNAMLKQKLEK
DLAAVAMWRVSGATPPERSAAGSSLPNVDVSHAVAFKPIGVENKLAVAPVGGSGPQVVQNSDILFKQTTSSS
SREQSDDDDMEGEAETTGNANPVQQRLQRRKQSNRESARRSRSRKAAHLNELEAQVAQLRVENSSLLRRLAD
VNQKFNEAAVDNRVLKADVGTLRAKVKMAEDSVKRVTGMNALFPAGSDMSSLSLPFNGSPSDSTSDAAVPIQ
DDPNSYFASPSEIGGNNGYMPEMASSAQEDDDFVNAALAAGKMDRTASLQRVASLEHLQKRMCGGPASSGST
S
>MON_Pvi_Pavir.J08279.1.p_C
VEHTGDGGGASLVTNNSNVLGRDDYQGDPINSGTSKEQSDACVNLEEKGDPANEKKMRRMLLNRESARRSRR
RRESHLCDLESQVSRLTSENASLLKRMADMTQKYQDATLDNRNLIIAVETMRTKVNIAEEAVRRLSGTTLLL
SSTSELPPSMSSVS
>MON_Pvi_Pavir.J01091.1.p_C
MERVFSVEEIPNPYWAPPQPQAAATSAVAAPGVGGGGGAGGAGDAAGAMNRCSSEWYFQKFLEEAVLDSPGP
VAGVGRGGGGGGAEAAESKPLGVAAAASSAVVDPVEYNAMLKQKLEKDLAAVAMWRGSGATPPERSAAGSSL
PNVDVSHAVAFKPVGGNGIPVENKLAVAPVGGSGPQVVQNADILVKQTTSSSSREQSDDDDMEGEAETTGNA
NPVQQRLQRRKQSNRESARRSRSRKAAHLNELEAQVAQLRVENSSLLRRLADVNQKFNEAAVDNRVLKADVE
TLRAKVKMAEDSVKRVTGMNALFPAVSDMSSLSMPFNGSPSDSTSDAAVPIQDDPNSYFASPSEIGGNNGYM
PEIASSAQEDDDFVNAALAAGKMDRTASLQRVASLEHLQKRMCGGPASSGSTS
>MON_Pvi_Pavir.J00636.1.p_C
MVDGIDDEVVELPCGRGGAFVIGLKRRLDLYCAAVAKSMEAKSQESSLGYSDSKSSCTSKLTSQASSDVGHT
RDGGGATLVTNSNVIGHDDYQRKPSNSGTSKELSEGGVNLEEKSEPANAKKMRRMLLNRESARRSRKRRETH
LRNLESQVSRLTSENASLLKCMADMTEKYKNATVDNRNLIIAAETMRTEVNIAEEAVRRLSGTTFLLSSTSE
LPGSMTLSSLASDVASPAIGVEDSMEHFLQGATLHDDHTACSPKCTNSL
>MON_Pvi_Pavir.Hb01299.1.p_C
MVGERAGDVVHPRIAGSVNDDVVELLCGGGRGHPGASTAGLKRKLDLYFAAVAKSMEAKSQESSFGYSDSLA
SGTSQLTFQASFDVEQTGDGGGASLVTNSNVIHTGHDDYQGKPTNSGTSKQQSDCGVNLDEKSDPAIAKKMR
RMMLNRESARRSRKRRESRLRDLESQVSTLTSENASLLKRMEDMTHKYKDATLDNRNLIIAVETMRTKMNMA
EKAVRTLSETTFLLPSTSELPPSLTLSSFASDTASPDVANEYSMEHFLQSTLHDDQNKPALSQMQQFPLTSG
ELGTMLVSL
>MON_Pvi_Pavir.Cb00258.1.p_C
MAGAGAGADDDVMEVSCGGGDGRDPGAYAAVLKRRLDLYCAAVAKSMEAKSQEFSLGYRNSQASDTSQLISQ
ASFDDAGDGGTLVTNSNIIDHEDFRGNPANSGTSKEQSDDDGDLEENTDPANTKKMRRMLSNRESARRSRKR
KQAHLIDIESQVSKLTSENASLLKRLADMTQKYKDATLDNRNLTVDVETMRRKVNIAEEAVRRLTGTTLLLS
TTCDKTASSMRFSSCPSDAGSASVTIEDSMEHFLQAPLQCDPIKLDHPNAAILLTRREMGTKPDSLQRVASL
EDLQKRIHRDSIHSETASTFSDPEALANG
>MON_Pvi_Pavir.Ca02738.1.p_C
MRNKTKGHFRKRSTVATRHRRPHHRCRLLPAPILPFSPSTRSEKESDFPPSMAGAGAGAAAAAAADDDVVEV
SCGGDGRDPGAYAAVLKRRLDLYCAAVAKSMEAKSQESSLGYPNSQASDTSQLISQASFDDDGDGATLVINS
NIIDHEDFRGNPANNGTSKEQSDDDGDLEENTDPANTKKMRRMLSNRESARQSRKRKQAHLTDLESQVSKLT
SENASLLKRLADMTQKYKDATLDNRNLTVDVETMRRKGETWCPNRTTVGHPGHPYNIAEEAVRRLTGTTLLL
STKCDKTASSMRLTSYPSDAGSASVAIEDSMEHFLQAPLQSDPIKLDHPNAAILLTRREMGTKPDSLQRVAS
LEDLQKRIHRDSIHSETASTFSDPEALANG
>MON_Pvi_Pavir.Bb00476.1.p_C
MDHVISMEEILDPFWDLPPPEKSLVTGDGVIDGVVTNGDGGCGNTVDQSSSEWSFERLLEEELLADASAVEN
SSSGSALHAEPVVEVDHAVMAPMEISGLGNAMEYNTILKRKLEEDLATVAMWRASSVVPPARSQGSTNYIGG
NRNPVENKSTSGEEGPINRVQNAYIRARFAATCSSSREPSPSDEDDMDGEVEILGFKLPTEEKVRKRKESNR
ESARRSRYRKAAHLKDMEDQVAHLRVENSSLLRRLAALNQKYTDATVDNRVLKADMETLRAKVKMAEDALKR
VTGGMSSSQPSMPLQVPASTDASGPILDNIIDYLMSSTDATADNNFVPRTTAPAPLQAENPTSNGTSNSVML
NQIAAHHAVAVELLHNRLGAMPTSSDSTSPESVPSGVDESMSMDASMH
>MON_Pvi_Pavir.Ba03670.1.p_C
MDHVISMEEILDPFWDIPPPDKSLVTGNDIIDGVVTNGDGGCGNTVDQSSSEWSFERLLEEDLLADASAMEN
SSSSGSALHAEPVVEVDHATMAPMAVSRLGNAMEYNTILKRKLEEDLATVAMWRASSVVPPRCSQGSTNYIG
GNRNPVQNKSSGEGPINRVRNAYIRARFATSSSSREPSPSDDDDMDGEVEILGFNVPTEEKVRKRKESNRES
ARRSRYRKAAHLKDMEDQVAHLRVENSSLLRRLAALNQKYTDATVDNRVLKADMETLRAKVKMAEDALKRVT
GMSSSQPSLPIQVPANTDASGPILDNIIDYLMSSTDATADNNFVPRTTAPAPLQAEKPTSNGTSNGVMLNRI
AAHHAVAVEFLQNRLGAMPTSSDTTSPESMPSGVDESMSMDASVH
>MON_Phe_01006080G0010_C
MERVFSVEEIPDPFWAPPPPPVLPLQPQMIAGGIGGVGLGGGVGGRGGAMNRCPSEWYFQKFLEETLLDGLA
PPAAANPNASVLYPNPMAEASGGRGYGDEVVEVIPVPVPAPAPAPAVVDPVEYNAMLKRKLDVDLAAVAMWR
ASGAMRPETSLGYRALPNSDGSNLGSQNYIGGNGILVQNKFGGGPSGGLGPYLVQKADARVKQATSSSSREP
SPSDDDDMEGQIDKMGNMNLTEEKVKKRKESNRESARRSRSRKAAHLKDLEEQVSQLRVENSSLLGRLADAS
HKYSDAAVHNRVLKADVETLKAKVKMAEETVKRVTGTNQLPQAISDMPSLRIPFSGSPSDATTDVSVPIQDN
PITYFATATDAGINNSCMPEIDPTFQIEDMIDGALTTGGPISSMDQTASQGVTILGHLQRSAPWGSAVLDPN
ELVNMEML
>MON_Phe_01001527G0270_C
MKRVFSMEEIPDPFWAPPPPPLQPQMIAGGIGGVGGLGSGVGSGGGGGATVGAMNRRPWGWYFQKFLEETLL
DDPTPPAAANPSASVLYPNPMADASERRGYCDEVVEVIPVPAPTPAPAAAASTVVDPVEYSAMLKRKLDVDL
AAVAMWRGWKRDEPARLIPTQASGTMHPAGSLGNRALPNSCGSNLGSQNYSGDVVFLWLTPDVPFSYLGSYP
SNGILVQNKLGGGPSGGSDPYLVQNANARVKQATSSSSREPSPSNDHVMEGETDRMGNMNLTEEKVKKRKQS
NRESARRSRSRKAAHLKDLEEQVSQLGVENSSLLRRLADASQKYNDAAVDNRVLKADVETLKTKVKMAEETV
KRVAGTSQLPQAISGMSSLSIPISGSPSDATSDASVPIQDNPITYFATATDARVNNSYMPEIDPTFRIEDMI
NGALTTGAPTSSMDQTASQGVTNLGHLQRRVYGAPTSSGSAPWGSALLDPNEPVNMEMQ
>MON_Phe_01001119G0470_C
MSRCPSEWYFQKFLEEAVLDSPGPIPSPRTDVSGRRGGGEAAEVRQPAATSAVVDPVEYNAMLKQKLEKDLA
AVAMWRATGAIPPDRSAAGSSLPSADVSHTGALNSIGGNMIPVQNKLSGGPSGGSGPQLVQNTDILVKQATG
SSSRETDDDDMEGEAEITGNANPGQQRLQRRKQSNRESARRSRGRKAAHLNELEEQVAQLRVENSSLLRRLA
DVNQKYNASAVDNRVLKADVETLRAKVKMAEDSVKRVTGMNALFPAVSDISSLSMPFNGSPSDATSDAAVPI
QDDPNNYFATTSEVGGNNGYMPEIASSVQEDNDFVSEALVAGKIGRTASLQRVASLEHLQKKMCGGPTSSGS
TS
>MON_Phe_01000174G0320_C
MNRCPSEWYFQKFLEEAVLDSPGPNPSPRPDASGRRGGGEAADVKQPASTATSAVVDPVEYNAMLKQKLDKD
LAAVAMWRASGAMPPERSAAGPTLPNADVSHLGTLSSIGGNAIPVQNELGGGPSGGSGPQLVQNTDVLVKQA
TSSSSREQSDDDDMEGEAETTGNAKPAEQRLQRRKQSNRESARRSRSRKTAHLNELEAQVAQSRAENSSLLR
RLADVNQKYNAAAVDNRVLKADVETLRAKVKMAEDSVKRVTGMNALFPAVSDISSLSMTFNGSPSDATSAVP
IQDDPNNYFAMTSEVGGNNGYMPEIAPSAQEDDDFVNEALAAAKMGGTASLQRVSSLEHLQKRMCGGPTSSG
ST
>MON_Phe_01000105G1660_C
MSILALLCGDGPIRVTNSNAIDDTVVQGKPANSGTSKEQSDDDGDLEENTDPTNTKRMRRVLSNRESARRSR
KRKQAHLNDLEFQVTQLRAENASFLKRLTDMTQKYKEATLDNRNLTVDVETMRRKISDFLMGTSETRLDTVS
STTTTSACHPKLHSQHEVTMGADLIKQTKEMLHVAKRVDGEDSQRERKQCLLSAESKARQERHAVREEKAPG
PKAMHGRASMHPWRAVTKWPRGEPRWKPGARHEKLGWFVAQEGWCKEQRKKRFGFYVRLHWILF
>MON_Hvu_highConf_MLOC_9973.1_C
MEPVFSLLEEAMPEPDSNPGRTSPPQLQAHVLAGGVRGAGGVGVGEIVGDGAIELCFDKSMEESSLLNVPTE
PVANPDASTLHPNPTAEVSRKRRYDVHEEEEVVGVIPTPPAAGAVLDPVGYNAMLRRKLDAHLAAVAMWRTT
RGICRQSSHDNRASQNPDSIQGSENHTGDASVQQLSSSSWEPSPSDDDMEGEAQTIGTMNISAEKVNKRKES
NRDSARRSRSRKAAHTKELEEQVSLLRVANNSLMRHLADVSHRYVNTAIDNRVLKANVETLEAKVKMVEETM
KRITSTNNFPQAISGISSLRTHFSGSQLDGIFDTTLPTQNMSLNHFSTTATNFDVSSNYIPELAPAYQIHDQ
ISSLHTQPMPCLDHHPRRMPFGIPSTLVPTPQRESTTLDSNEIGNMVMQ
>MON_Hvu_highConf_MLOC_81003.8_C
MECSGDEVVELSCARAGGGGGGGDPGEYAAVLKRKLQLYCAAVAKTMEAKPIESSLSGLNSQASDTSPLVSQ
ASFDGDGTVVQGKPANSCTSKEQSDDDGDLEENTDPANAKRVKRMLSNRESARRSRKRKQAHQSDIESQVTQ
LRAENASLLNRLTDMTQKYKEASLGNRNLTVDIETMRRKVNIAEEAVRRVTGASLMFSTTSNNVPTASCVSV
AASADAAPTEESMSHFLQGLLEDDLIKHDLSEVATPLPSGEEMDSRPASLRRVASLENLQKRIHRDSVHSED
TSIFSDDEVPAKAQ
>MON_Hvu_highConf_AK360603_C
MSGASGAEVKRPAASAVAVAGTATGAAVDPVEYNAMLKQKLEKDLAAVAMWRASGAMPPERFAASPSLPNAD
VQHIGTINPIGGNVVPLQNKLAGGASGVSGPHLVQNADALVKQAASSSSREQSEDDDMEGEDEITGNGVPTD
QRLRRRKQSNRESARRSRSRKAAHLNELEAQVSQLRVENSSLLRRLADVNQKYNGAAVDNRVLKADVETLRA
KVKMAEDSVKRVTGMSALFPAGSDMSSLSMPFTGSPSEATSDAAVPDDLSAYFSTSEAGGNNGYMPEMASSA
QEDDNFLNETMDTSKMGRPDSLHRVASLEHLQKRMCGGPASSGSTS
>MON_Ete_maker-scaffold458-augustus-gene-1.39-mRNA-1_C
MERVFSVEEIANPYWAPPQPQAPTTGAAAAPIAGGGGTGGSRGGGVPAVDGAGAMNRCPSEWYFQKFLEEAV
LDSPGPGTGAGRGLGGVEQVERKPPVGAPGASSSGVVDPVEYNAMLKQKLEKDLAAVAMWRTSSATPPERSA
ASSSLPNVEVPRVGPLNSIGGNGIPVQSKPAGGPAGGLGPQVVQNADVLVKQATSSSSREQSDDDDMEGEAE
TTGNANPVQQRLQRRKQSNRESARRSRSRKAAHLNELETQVAQLRVENSSLLRRLADVNQKFNDAAVDNRVL
KADVETLRAKVKMAEDSVKRVTGMNALFPAVCDMSSLSMPFQGSPSDSTSDAAVPIQDDPNSYFASPSEVGA
NNSYMPDIASSTQEDDAFINATLAAGKMGRTAPLHRVASLEHLQKRMCGGPASSGSTS
>MON_Ete_maker-scaffold4184-augustus-gene-0.36-mRNA-1_C
MAGGAGDEVVEVSCGGGGGDPGAYAAVLKRKLDLYCAAVAKSMEARSQESSLGHPNSQASDISQLISQASDT
SQLISQASFDGDGDRGSIFINSHVIDNTNCQGKPANSDTSKDQSDDDGDLEESTDPINAKKKRRMLSNRESA
RRSRKRKQTHLNDLESQVSRLTAENASLLKRLDDMTQKYKDATLDNRNLTVDVEMMRRKVNIAEEAVRRVTG
ASMLLLPTKSDMPGRSRSMTSCASDAASAAVTIQESMQHFLQAPVQDDQIKLDLSNATFPLTSMDTGTRLAP
LRRVTSLENLQKRIHGDSVQSETALLLLDPEALASDK
>MON_Ete_maker-scaffold4106-augustus-gene-1.43-mRNA-1_C
MAGGTGDEVVEVSCGGGGGDPGAYAAVLKRKLDLYCAAVAKSMEARSQESSFGHPNSQASDTSQLISQASDT
SQLISQASFDGDGDRGSIFINSHVIDNTNCQGKQANSDTSKEQSDDDGDLEESTDPINAKKKRRMLSNRESA
RRSRKRKQTHLNDLESQVSRLTAENASLLKRLDDMTQKYKDATLDNRNLTVDVEMMRRKVDIAEEAVRRVTG
ASMLLLPTKSDMPGRSRSMTSCASDAASAAVPIQ
>MON_Ete_maker-scaffold2745-augustus-gene-1.10-mRNA-1_CX
MADSSADEAVDAGGGQTSDPGAYAADLKRKLDLYCAAVAKTMEAKTQESSLDFSDSQASGTSQLIFQASLDA
NIGTSKEQSNDDGDLEEITDPTDSTSSKRLRRLLSNRESARRSRKRKQAQLNNLHSQISLLTAENASLLKRL
ADVTQKYKEAAIDIQTMQRKVHIAEEAVRRVTGASMLSPTTSDMLGSGVPFNSYLSDAASAAVPVEESMQRS
PRAIASARDPDRA
>MON_Ete_maker-scaffold10075-augustus-gene-0.13-mRNA-1_C
MERVFSVEEIANPYWAPPQPQAPTTGAAAAPIAGGGGAGGSRGGGGPTVDGAGAMNRCPSEWYFQKFLEEAV
LDSPGPGTVAGRGLGGVEPVESKPPVGAPGASSSGVVDPVEYNAMLKQKLEKDLAAVAMWRTSSVTPPERSA
ASSSLPNVEVPRVGPLNSIGGNGIPVQSKPAGGLVPQVVQNADVLVKQATSSSSREQSDDDDMEGEAETTGN
ANPVQQRLQRRKQSNRESARRSRSRKAAHLNELEAQVAQLRVENSSLLRRLADVNQKFNDAAVDNRVLKADV
ETLRAKVKMAEDSVKRVTGMNALFPAVSDMSSLSLPFQGSPSDSTSDAAVPIQDDPNSYFATPTEVGANNSY
MPDIASSTQEDDDFNNATMGRTAPLHRVASLEHLQKRMCGGPASSGSTS
>MON_Bdi_Bradi4g02570.1.p_C
MEFGADEVVEVNCARGGSGGGDPGVYAAVLKRKLDLYCAAVAKTMEAKPQESALGAMQLVSQASDTSQLVSQ
ASFDGDGTVVQGKPANSCTSREQSDVDGDLEENTDPANAKRVKRMLSNRESARRSRKRKQAHQTDIESQVTQ
LRAENASLLKRLTDMTQKYKEATLGNRNLTVDMETMRRKVNIAEEAVRRVTGASLLFSITSDMAGSSVPFSS
CISDAASADAAPTEESMSHLLQGFFEDDQIKPDLPQATTPVVPSGEEMASRPASLRRIASLENLQQRIHGDS
IHSDTASAFSDHEFPENAL
>MON_Bdi_Bradi1g55446.1.p_C
MNCAKLLHDATIKQPSCFDLNFWHVRPQASRSSQSNTTSNQGSQNYIGDNEILVQQMSGGGQYGGTSPNLAQ
NPDVSVRQVSSPLREQSPSTNNIEGEAETMGNMNFSAEKVKMRRESNRISARLSRYKKATQMQNLQHQLSLL
EAENKYLVKRQADLIQKYSSAVIDNRVLKANVETLETKVKLVEEIIKRFTSTHDVPQVVSSLTSLGFPLSAS
PSNGAHETFVPTQNTPFNYFTSVTTNGGVNNIYTPEATSTFQIQDPVALLQMQSESSLEHLQRRVCDSAPSS
SVLAPQEVTSFNPNEFINMGMQ
>MON_Bdi_Bradi1g05480.1.p_C
MERVFSVEEIPDPFWASQPPASRDSNAGTGAGPAAPGEGGGGAMNRCPSEWYFQKFLEEAVLDSPVGGNPSP
RAAPGGGGGVVVGGAEAVEVKQQPAPAPAAAAAAAATSAVVDPVEFNAMLKQKLEKDLAAVAMWRATGVMPP
ERFAASSSLPNADVSHIGTTNPIGGNVVPVQNQLVGGTSGEQGPHFVQSDTLVKQAASSSSREQSDDDDMEE
DEITGNANPTDQRLRRRKQSNRESARRSRSRKAAHLNELEAQVSQLRVENSTLLRRLADVNQKYNGAAVDNR
VLKADVETLRAKVKMAEDSVKRVTGMSALFPPGSDMSSLSMPFTGSPSDATSDAAVPDDLNNYFSTNSDVGG
SNGYMPEMASSAQEDDDFINGALAPGKMGRAESLHRVASLEHLQKRMCGGPGPASSGSTS
>MON_Spo_Spipo3G0094100_C
SSILTELSLPRMLSNRESARRSRRRKQEHLNELEAQVSQLRVENSSLLKRLTDINQKFNEAAVNNRILKADV
ETWRAKVKMAEDTVKRVTGLNPMYPNVADISSLIMPIAGSPDGASDSSIPLQSDPSHFLQSLPHEQRVSPSS
PRLAPGTAQVDHGCSHPLSEPSGLMHQRVAGLEHLQTRIRGAPGSPGSVQ
>MON_Spo_Spipo2G0055800_C
MERAYSVEEISNHIWPPSSPSSSPHAAGGGKEQKMMNRSPSEWAFQMFLQEAVPGGASPAAVSNADDHHRVP
EAAADNADAKPSASLGSRRGEDDEVAEIKVAPVAPPKVSQVAGGRLSSIPEDTDQYHEYLKQQLDLACAAAA
VVLSRTSGTKSQESASFSGPASCLSDGSHVGAQAPNKGSSSKPNEPKGEAHNAIPALPAMQSTAGQPRASTS
CSSREISDDDEIDGETVMMDSMDPADAKRVRRMLSNRESARRSRKRKQAHLSELEAQVSQLRAENSSLLKRF
AEINQKFNEAAVNNRILKADVETMRAKVKMAEEAVKRVRGWKAAYPNMPDVAAAVGALFSDNSGERRDAAAP
VQDGPKALFVQQQQAQQLPHDQGGIGEATGGGGKTGRPVSVRRVPSLEHLQKMIHNQPAPSGDSDAAKSNQQ
SHA
>MON_Peq_PEQU_08012_C
MVQRVSGRGIEQWRCRRIRAAMGELRVRESGRVKGRWPDIGIGTAVAPAMPLKQNSGFSQGRTGTSGSSREQ
SDDDEFDGEAETAENMDPSDAKRFRRMLSNRESARRSRRRKQAHLSELESQVSQLRVENSTLMKRLTDVNQK
YNEAAVDNRILKADVETLRAKVKMAEDTVKRVTGMSPMFPTMSDISSVSIPFSGSPSEGNSDPPPAAPMPDD
PSRFFAPPSHHGLNTCIPEITPGGSPAEDRPCRLRRSSSQTRGGSRVGALSEEDRQLGCFWMGS
>MON_Peq_PEQU_04570_C
MLSNRESARRSRRKKQAHLSELETQVAQLRVENSSLLKRLTDINQKYNEAVMENRILKTNVETLRAKVKMAE
DLVKRVTTAASFVSSPSEISSAAAVPIQDDPNVRSIAPLVHQGINSYLPEATSAAPYTGKMYRTAPMQRVAS
LEHLQKRICTGTNSFGSIHWDTVNFCNQNQI
>MON_Pda_30s943301g001_CX
MKLEGYPDSSSVVDSKLQSLDASQLGSQGPALGNGSKVQQKAGSGPSGGPAPPVMQNLGVQGRPATSGSSRE
LSDDEELEGEAETTENMEPADAKRARRPSWSILAITWNPLIFGHLESESYWHLVDTYHLGVDAGTSIGPSNK
NTILRKASLLDVNFYSMDDASASVIAFTSLSCHRMLSNRESARRSRRRKQAHLSELETQVSQLKVENSSLLK
RLTDINQKYNDAAVDNRVLKADVETLRAKVKMAEETVKRVTGVSTIYPNIPDISTNGMPFSGSPPDATADAA
VPIQDNPNHFLQPPSHDQRINTCIPEIAPSPVEDVVHGAVAGGKMDRTTSMHRVASLEHLQKRICGGPSSCE
PVQWDAAAWDPETSVNKQQNQEIYLILIWDAEYDTIYCFFI
>MON_Mac_chr7_5714052:5716201_+_C:g107.t1
SGSTGLPSFTEMKNSTVSGKPVASGSTTHLSDDDELEEELDTTKNADGVRMKRMKRMLSNRESARRSRRRKQ
EHLNELEAQVSQLRVENSSLLRRLTNMNEKYNEAAADNRVLKADVETLKAKVSYLSHLRICSTIE
>MON_Mac_chr4_26935175:26937462_+_C:g103.t2
TEGSITFLQYQQEPNGVLEMVDVGWVLTCSYRMLSNRESARRSRRRKQAHLSELEVQVSQLRIENSSLLKRL
TDINQKYSDAAVDNRILKADVETLRAKVRCSLVHVCLFQILHDEIYTVVP
>MON_Mac_chr10_18553896:18556030_+_C:g101.t1
MISNRESARRSRRRKQAHLSELEAQVAQLRVENSSLLKRLADINQKYNEAAVDNRVLKADVETLRAKVIDLS
LANVSSSSRICKYSFKVALF
>MON_Mac_Achr7P07650_001_C
MKNSTVSGKPVASGSTTHLSDDDELEEELDTTKNADGVRMKRMKRMLSNRESARRSRRRKQEHLNELEAQVS
QLRVENSSLLRRLTNMNEKYNEAAADNRVLKADVETLKAKVKMAEDTLGRVTGKSPPLYRALSPISTINMPC
TGNSSSDATSDTAVVIQDDSTHFSQALAHDKKGKRNRAASMKRVASLENLQNRICRRRSPCTPVQVDAVAWD
PEATLDNKNQE
>MON_Mac_Achr4P28530_001_C
MERVFSVDEIGDSFWAASPAPPPGLPLPPGGAAMNRSPSEWYFERFLAEEPTPAPTAASSSPNPNPNPSFHP
NPNRNVPPNPSASSSVVGSNFCEGRRELGRVGDDEVVEIKAPIVVAVPPQPSDLPATVDPGHYQTLLKHKLD
IACAAVAMSRVHPGSSVQDSASIADSMSPISDVSHLGSQAPVKGNASTVQHKAGGGPGGVPALSILQNSGTQ
GRPATSGSSREQSDDDDEVEGDAETNDNMDVTDIKRIRRMLSNRESARRSRRRKQAHLSELEVQVSQLRIEN
SSLLKRLTDINQKYSDAAVDNRILKADVETLRAKVKMAEETVKRVTGVSPLYPIISDMSNISLSFAGSPSDA
TSDAAVPNAVRGAAAAGRIAGPASLQRIDSLEHLEERMFGGPTSPLQWDTAAWDPDTSLTNNKN
>MON_Mac_Achr2P12610_001_C
MERVFSADEIADSFWAASPASAGLPSPTGAAMSRCPSEWYLEKFLEEAAAFSAPSPNPSLNANQNNCNTVPY
PPSAVVEIKAPFGPPAAVDPGNYQALLKQKLDVICAAVAMSRSSSVNPQNSASVADSRSPISDASQFGSQVP
VKGDGPGGVPALSILQNSGTQGKPATSGSSRDQSDDDDDDDDELEGEAETNENMDPAERRRMRRMLSNRESA
RRSRRRKQAHLSELEGQVSELKIENSTLLKRLTDINQKYGDAAVGNRILKADVETLRAKVKMAEETVKRVTG
VCPLYPIISEMSNISLPFNGSSSDATSNVVIPVHDDTNHFFHVSAYDQRKNTCLPDIGIPPTVEDAVHGAVA
AGKTAGAASMRQADSLEHPHKRILGGPNSSPEWNSAAAWDPKTSVTGKKNQG
>MON_Mac_Achr10P08670_001_C
MQNSGVQGRPATSGSSREYSDEDEADGEAETRENMDPTDVKRLRRMISNRESARRSRRRKQAHLSELEAQVA
QLRVENSSLLKRLADINQKYNEAAVDNRVLKADVETLRAKVKMAEDSVKQLTGINPLNPTISDMSARSIPFS
GSPSDASDASIASVTPVDVVHGAVAGGKMGRTASMQRVASLEHLQKKICGGGQNSCISAQCDSTWDPESSVN
NKQNQA
>MON_Eol_gi|527089223|gb|ASIR01003803.1|_1232:3597_-_C:g171.t1
FDLFATRMISNRESARRSRRRKQAHLNELEAQYNEAAVDNRILKADVETLRAKPSGICGRGLGCLSLDWLNM
VKMAEDTVKRVTGISPMYPNIPDISTISMSFSGSPSDATSSVAVPIQDDPNHFFQQPPPHDQRINTCLPEIA
PAPPVEHVVHGAVPVDKISSTTSIQQVAGLEHLQQRICRGQSPCGSVQWDAAAPDPEASVNSKQNQV
>MON_Eol_gi|527081582|gb|ASIR01010267.1|_3662:6742_-_C:g168.t1
MNVHMKTLLSIGNRSDDNDAFRMLSNRESARRSRRRKQAHLSELEAQVSQLRVENSSLLKRFTDINQKYNDA
AVDNRVLKADVETLRAKVKMAEETVKRVTGVNLLYPNIPDISTIGMPFSGSPSDATADTSVPIQDNPNHFFQ
PPSHDQRINTCLPEIAPAPPVEDVMHGAVVGGKMGRTASMQRVASLEHLQKRMCGDQAHVSLCNGMLLLGIL
RPLSATSKIRYKEILEMPIVDVVNCLCLVEEISLILIWMLNMTPSIVLYLMNGCLLLSISFPSLILVLSSIC
AIFMFRSLY
>MON_Egu_gi|527141671|gb|ASJS01034577.1|_45:3140_-_C:g154.t1
MPCVRHADNLGLGSSSSQVLVIIAHASVLPAEVHWRSCIGGHQAKQLEEYNIEGYHRLQNNIEDLIRSGDVK
MSPRLYPINQWQAKSLIHREQYVIFSKTFYIFATVDFDLFATRMISNRESARRSRRRKQAHLNELEAQVSQL
RVENSSLLKSLTDVNQKYNEAAVDNRILKADVETLRAKPSGICGRGLGCLSLDWLNMVKMAEDTVKRVTGIS
PMYPNIPDISTISMSFSGSPSDATSSVVVPIQDDPNHFFQQPPPHDQRINTCLPEIAPAPPVEHVVHGAVPG
DKISSTTSIQQVAGLEHLQQRICRGQSPCGSVQWDAAAPDPEASVNSKQNQV
>MON_Egu_gi|526813140|gb|ASJS01048852.1|_4299:7389_+_C:g153.t1
MNVHMKTLLSIGNRSDDNDAFRMLSNRESARRSRRRKQAHLSELEAQVSQLRVENSSLLKRFTDINQKYNDA
AVDNRVLKADVETLRAKVKMAEETVKRVTGVNLLYPNIPDISTIGMPFSGSPSDATADTSVPIQDNPNHFFQ
PPSHDQRINTCLPEIAPAPPVEDVMHGAVVGGKMGRTASMQRVASLEHLQKRMYGGPSSCEPVQWDAAAWDP
ETSVSNKQNQV
