# Supplementary material for: The phylogeny of C/S1 bZIP transcription factors reveals a shared algal ancestry and the pre-angiosperm translational regulation of S1 transcripts
Source: Sci Rep. 2016 Jul 26;6:30444. doi: 10.1038/srep30444 (PMC4960570; doi:10.1038/srep30444)
Supplement: Supplementary Dataset 1 [file srep30444-s4.zip › Data_S1_sequences/Data_S1_Dataset_06_CHL-ANG_reference_C.fa]

>CHL_Cre_Cre10.g438850.t1.2_protoCS
MERQTSVDDLLGGFWRLGQAGMGRTDSEAAFQEFLKRIPSTTNLAAAVVESSQGGASASQPAGASSSLPAGVLSDVVTSA
AAAVGGIPRVPSLELLRQLVLPSSGAMPAVTAQGLAPASAVKVETAAAAPPAPGAPAAPNSAFRLPEAVEVLKGAVVPPL
PAPVALPPAPPLPTGYPLAGIPALSDLASLSAVGAAALHGMPGFQPPPNPLAAALSPAAAAAAALQLGQLGTIGARHLSA
AHPATSGGNSDRDGDKVDSRRARRMLSNRESARRSRRRKQEHLSKLEEERNVLEDERRELENSYHTMERRAQSLEDENKR
LKEENERLRDELRFLRTEIADRKDRNGYGHYRSGGGRLHADSDDEQAAKRHRHSDKSSSEEHPGACSDEVVEKRPRTAAT
AAPVATNGTATANGKHGGSAAGGRGGGAPGASNRAERAGGERSRPEGKTREARGRDRDREREREAREMADEDEDEE*
>CHA_Kfl_kfl00186_0050_C
MMERVFSVDDILGTFWKLDTQGDGTPKEDHSNGKLSNGFPSSASLQNLHAFQKMSRSSSEFMFQEFMKEHTAGLKAVDSERSLEKFGSMRSLPSVDKLDAFLSVPSESKLDKLEDGGGSNRGAKSSPFGMPESPTASALNPLFSGLKNEAPPSSEDQGYADYLRNRLVMACAVASTRMISNPSNGSEQSLQNGTAMPDSPLGSASMFPPLPNTSYPPMSLPKPPGPLGIPHLPARPMAFGKKDASGPSSRDVSEAEDDKGCRSGDGNDSQDEDGKDMGPDDERKYKRMLSNRESARRSRRRKQQHLSELELQVAQLRVENTTLIKRLTEIGQKYNEAAVDNRILKADVEALRAKVRIMMHMTGVQDINNPDLDKEKVKLAEEMVAAQAANRLSTRGGPAYSHSQGSSFPQNSNAPSEGGPNGNGAAPQHDGREGSDTADHAGSQKGLPQQQQQQFGNKMGRTPSMQRVASLEHLQKRVRSGQSCGPSWQTWEADQQSMREQTET
>BRY_Ppa_Phpat.001G133500.1.p_cII
MESASRNLVNFSYGGPPRMYRLDPTLIPQHSPLAQPRMLSELPEAANRLDLTSAIAHELQRINSQPGWLPWNQQLGEIQCSHEPANGLQLPPDSLLSHQNAGSAGRPIPQYIPRFDEALRPPAQQLPTRLDLYSPDLEPLASAHQGFYSRADNGVPRDVGAHQRTRLHPGHQALDAGGRVESMARSVSPWIERMMQADVTPTPSPSLGISTSLSLSQRGLGEASCVASQTAELQSCHSSDVQRSAFQCGVQRDQSTAEASAELCTDDEDWEARPLDEKRKKRMLSNRASAQRSRQRRQERLDQLEVLTAQLRVENSTLQKKLGVAVQVAKKFEDENKALQRRVERLSKELESGKARMPTERAFDECASSQQTTCTSSCEMVGGRTSVDPNVMRSGNDGESIPSMSAGSAAATETETKGVEGASNGKHGDGVSSVRKSLSEWRMGKKRTLEESVSFGGSHSAPMGNCMGPGSASGELWTSSHTSLARAGSPGTGVERECGNVLESMRSPFGGSFGMEATMKEDASQMDCMEADRWLEFAECFK
>BRY_Ppa_Phpat.001G133600.1.p_cII
MYRLDPTLIPQHSPLAQPRMLSVLPEAANRLDLTSAIAHELQRINSQPGWLPWNQQLGEIQCSHEPANGLQLPPDSLLSHQNAGSAGRPIPQYIPRFDEALGPPAQQLPTRLDLYSPDLEPLASAHQGFYSRADNGVPRDVGAHQRTRLHPGHQALDAGGRVESMARSVSPWIERMMQADVTPTPSPSLGISTSLSLSQRGLGEASCVASQTAELQSCHSSDVQRSAFQCGVQRDQSTAEASAELCTDDEDWEARPLDEKRKKRMLSNRASAQRSRQRRQERLDQLEVLTAQLRVENSTLQKKLGVAVQVAKKFEDENKALQRRVERLSKELESGKARMPTERAFDECASSQQTTCTSSCEMVGGRTSVDPNVMRSGNDGESIPSMSAGSAAATETETKGVEGASNGKHGDGVSSVRKSLSEWRMGKKRTLEESVSFGGSHSAPMGNCMGPGSASGELWTSSHTSLARAGSPGTGVERECGNVLESMRSPFGGSFGMEATMKEDASQMDCMEADRWLEFAECFK
>BRY_Ppa_Phpat.001G153800.1.p_cII
MCHGLIEKRPATVCVPDLLRDLVYQEPGWDGFGDDYPSVYSSVEMPMINEPLLRESSGLSDGALAEIVNDYSSVLKKLDSEEVDSADASAFASTGALSTWFDCFKDDICTVTKSTPKESALLVPKLSPADGPQDAAGVLQSVPKSRKSRKSVAGEQGHAQHDSEMDDVAPALIDEKRKRRMSSNRASAQRSRQRKQERLDELEILTAQLRLENATLSRRSQLAEQRAKIFQGERNNLAKMVDGLRKELDAIRQQNVQGSPDCGTESFTSGNHTSGLCNMVGGGEASQVADVKLETSSKGDLKNVYGNFDAMKRNISSSDLSRGIYGDLYSVLDSIQFDVGIGAEVPDLLKEEWYGSFTECLNA
>BRY_Ppa_Phpat.002G020400.1.p_cII
MCHGLIEQRPATICIPDLLRDLAYQEPDYNIYVDSYPSVDDVIDLPMVDDELLPEPSSLSDDALADIVKEYSSAVKKLDPEDVGDAGADALGSSGVLSAWLDITKDGFCAGKDSTPKKSATVASETSCEGTVENVSNAVESLPKSRKARKSASKDQGHAQHDSEMDDEAPVLIDEKRKRRMSSNRASAQRSRLRKQGRLDELEILTAQLRLENSTLSRKSILAEQLVKKYQVEKSDLAKKVEELRKELEQARQARAQGSPYYGTGTLPNGNHISGLCKKVDEGESLSGESVGSEMSPQSSHDSDNTNFDVEQRSISSTDPQSDISADLVDPFDLDQFDVSFSDGVPEFVQEEWCESFSECLNA
>BRY_Ppa_Phpat.014G066300.1.p_cII
MCHGLFEERARISVPEPLRGVLYEDQPEYERYVDDYPSVYGSSSDSMPPDSPDLSDDVLAGINIDYSTIVKKSDAEKTKDIGSDALPLTGSLSTWFDCIQDDVCIVTEGAPTKSGYFAAKSSSSQDALRLVEAAPESRKAFKTAAAKDQSYSQHVSKMDDEAPVLIDEKRKRRMSSNRASAQRSRQRKQERLDELEILTAQLRLENATLSRRLKIAEQLAKKLELEKNELAVKVEELMKELDSARHPRAQADSGELSEGKDVNSGICHMVDGGLISPDACIKLEISSKGSPPTASTFGAKKRNFSCIDMSRGFFQELYDEIDSDQFDASISGVPVLLQEQWYGSFTECLNA
>BRY_Ppa_Phpat.017G082600.1.p_cII
MCHGLIEERARICVPDLLRGFLNQDQPDYETHVDDSTSVYGNGSTSTLPDSSGLSDNTLVDMVNDYSTVVRKLDSEDVDDMEADAIASTGSLSTWFDCIKDDFCTAPKAVPTKSSLLVVKLSHQDASDPVAAAPKSRKTRKSALTEGRNHAVHDSEMDGVAPLLVDEKRKRRMSSNRASAQRSRQRKQKRLDELEILTAQLRLENATLSRRSKIAEQLAKNLKNEKNELAIKFEKLKKELEAARQPCAQGSPDSSNPSGIKSMNSSICNMDEGVAASSWTCVEQPKDNPRSVLMTLDDKKQNISSTDVSRGTFQELYDPIDLNQFDGVGVPDLLQEGWYGSFTECLNA
>BRY_Ppa_Phpat.009G010700.1.p_C
MDRISSVDDILSAYWNESSMTSPVKGSMNRSASEFAFQEFIKENMTATSCFGGRSKSRFYQSQADEGKALNDQSRDNLMISAKSESEFTPPMFASTEELRAMNNVVDPVEVDDIVGIEGALNPLFSRVQNDADKKYSNFPSAALSAGDCGGQDYEDILKQKLERACAAAALSRVNGEGAIIGQSVGAICQKSFAIESSAASACPSGVQCAPMSAKSPSPKPEVDASTGKVKLTTSGSELSDDDEHDLLNQSLPGGDLKRVKRMLSNRESARRSRRRKQAHLSDLEMQVAQLRVENTTLMQRLQEITHMHKDASVDNRILKADVEALRAKVKMAEDMVARQGQPMSNLIPDPSLSFMTPFNVNDMERPFLQQMRHSSMLRHDQQQQPASGIRGKMGRAPSMQRVASLEHLTKRIRNGSSCNVPAWGGWDMDRPAMVQEHGI
>BRY_Ppa_Phpat.009G026800.1.p_augustusExt_chr09.g2.t2_C
IACAAVAITQGSDNWISHRNSIRQAMTAAAMSHQHAKASGTRAAEANVKRAEPVSKNHKPGTRALKRKSPTGDTSVAEVGKSRPITSSSEVSEDEEYGEQHGKEAPRDIKRAKRMLSNRESARRSRRRKQTHLSILETQVAQLRVENGNLVQKLQDFNHKFHEAAIDHRILKADCEALRAKLSLAKRDLMARHGQISGGQLFAVTSLRYMMPHGMLPVADESDQFIQQVKGTNPVLHQDHQQSKASLDKMGRTPSMQHVANQEHLNKRMRSEVCCNTPSWNSY
>BRY_Ppa_Phpat.009G026900.1.p_C
MQRNFSVDDILGTFWKLDTQGDAKGPIVSIPEDVEDDEDTHIPVVGSLRTKEDRGMNRSASEYAFQEFLRVSEAGGGFARSKSRFNNEDIRDNNDDEDDTDPPSSPSPASPASPKTSENRTEVSKEELDCSSEADKVPRMLPTLPPKLEVPTMSGIVDHVEDALNPLFSGIRHEVESAATVTNSPQEYEFFLKHKLDLACAAVALSRSAAGGAKVGPLAPQSSISPGAYGVMGSGDPIGIPALPPKPEYGAMVPPTRTRAVTSGSDVSEDDESEQGQNVPPGDIKRVKRMLSNRESARRSRRRKQAHLTELETQVAQLRAENNTILKRVTEITIKFQEAALENRVLKTDVATLQAKLKMAESMVSGTTNGQVASMDLPLSASRYLTYSSGGNGTQYMQQAPVLQQEQQQGFTGIKMGRTPSMQRVASLEHLQKRIRGGPGCNNPVWGVSLDDEHSMLEQHED
>BRY_Ppa_Phpat.015G031400.1.p_C
MDRTSSIDNFLSTFWGESSAATLVKSGMDRSAYEFSFQEFSKENTIAASCGGNCPKNRFQKSQSNEMRDHDEQSSYNLQMSGRFSSEFTPFMLASAEDLLPMNNALNSVEVDDAVVIEDALNPMFSVIQDDAERIYSTFSTGAASVGDSSSQEYEVFLQQKLAMACAAAALSRVSGEGGRNEGTSRTKFAIELSATSTLASKVRCARVDVKPSSPKPEVDASTWKLKLTTSGSELSDDEEHDMLNENLSRGDLKRVKRMLSNRESARRSRRKKQAHLSDLETQVAQLRAENSTLLQRLQEITYMHKDASVDNRILKADVEALRAKVKMTEGMVAQQGQPMVNFIPDSNLSFISPIMISERPLPQQMRHSSMMRYDQQQQHPCSIGGKIWRSPSMQRIAGLEHMRVRNGSSCNTAAWGGWEMDKPAIVQGHGI
>BRY_Ppa_Phpat.015G067900.1.p_C
MQRNFSVDDILGTFWKLDTHGDPKGTVVPIPEEVEDDEENHIPVVESLRTIEVDRGMNRSASEYAFQEFLKVSEAGGGFLRPKSRFNDEDIRHNNDDEDDTDPPSPASPGSPETSENRTELSKQGSDDFNEADKVLCMPPTAPPKQEIRTKGGIVDQVEDALNPLFSGIRHEVESAATVSNSPQEYEYFLKHKLDMACAAVALSRSTVGGAKAGPLTLQSSITPGANDIISGDPIGIPALPPKPEYGAVVPPARSRAITSGSDVSEDDESEQGQNAPPGDIKRVKRMLSNRESARRSRRRKQAHLTELETQAAQLRAENSSILKRVAEISLKFQEAALENRVLKADVASLQAKLKIAESMVAGTTDGRIGSMDLPQSTPRYMTYTTGGNGSQYLQQAPVVQQEQQQGFAGTKMGRTPSMQRVASLEHLQKRIRGGPTCNNPMWGGSFEDGHSMLEQHED
>BRY_Ppa_Phpat.015G068000.1.p_C
MEHSSSVDDLVGTFWDDSANLVDKAAASTTINRSASEWSFQEFLKDSHSAAAGPGALKLRPACKSRFLMEHGDVKVCEPEAQKVKESLRAEEEDVGEEPYISAAELRLYPHSGSSDFSAPMGTSEELQVVDDNDPSVVVEGALNPLFSGMRDDNEAITAHARIAGNPVAPDTLDGVRYPQEYEYILKHKLEMACAAVAMTRAKARQTRGSAEASVGRAEPSPKIQASGTLPPKGKTSACNLPAAEKSDADVGKSRPITSGSEVSEDEEHDEQNGKTAPGDIKRVKRMLSNRESARRSRRRKQAHLSELEMQVAQLRVENTNLLQRLQDISQKFQEAAIDNRVLTADCEALRAKVNMAARDLMARHGQIPGGQFILEPSLRYVLPYEMQPVADESAQYMQQVKENTPLAHQDHQQSSTGLGKMGRTPSMQRVASLEHLQKRIRSGVTCNTPSGNSYWEMEGPAMVEQHDI
>LYC_Smo_augustus_scaffold_5:g6.t1_C
XQASAAGGAGIGSRLAPVTEESGVEEVEDRQLDPLFSRLSSSESKFGQLDPEAYQDYLKKRLELACAAVALTRASNRK
GSNDSSSKNATVAGGIPALPPKPEYKDKPSATSGSSREHSDDEEGDADHSTVEQSTEPSDMKRMRRMLSNRESARRSRRRKQAHMSDLEMQVAQLRVE
NSTLLKQLNDINKKFGDAAVDNRVLKSDVEALRAKVKMAENVVSRAGSNGSMNFCNRPHQQKSPAFQIIDEEDHAHHQDHQSPQQENSGSGGGGSKMN
RTPSMQRVASLEHLQKRIRGPPCNNTNTNSERD
>LYC_Smo_270282_augustusExt_scaffold1.g1.t1_C
XQASAAGGAGIGSRLAPVTEESGVEEVEDRQLDPLFSRLSSSESKFGQLDPEAYQDYLKKRLELACAAVALTRASNRK
GSNDSSSKNATVAGGIPALPPKPEYKDKPSATSGSSREHSDDEEGDADHSTVEQSTEPSDMKRMRRMLSNRESARRSRRRKQAHMSDLEMQVAQLRVE
NSTLLKQLNDINKKFGDAAVDNRVLKSDVEALRAKVYKFPFLLPWFFVTHSFEVIQVKMAENVVSRAGSNGSMNFCNRPHQQKSPAFQIIDEEDHAHH
QDHQSPQQENSGSGGGGSKMNRTPSMQRVASLEHLQKRIRGPPXALSVFLLLPSAIARACHYSGLVAVKKRAPGKNSGTLDNVGFKSPHRLDLEEWSA
KERERRERSIQCVNSCACSGYGENAGNIPASLSPVMAMVTSGSSIWVAERISWVVRLLCSSSRRRYGNAASGASAPGDGGGGAGGCGVP
>GYM_Pab_MA_103475g0010_high_C_REF
MERVFSVDDILGTFWKLDTQGEGEGETAPSGDTAINRTTTTTKTSMNRSASEWAFQRFITEASPIPPPSPSRSPSPHIPN
HHDLDHKKKKKPSSSPTPTPPALVNVEEEDEAEEEEMREDVKAEKEEEEMRGDVKAEKEEEDEKQRNTDKEEEVAAKAVV
RNEPSSSSSSVAVNVKPLSPLLKGTGSVMEKGVVTHNNPQDLESFLKQRLDLACAAVALTRASGIDFQGAPPLTFGAQHS
QNISMESRAGSTVSVAQSSGAGSRPIYNGALGHIVSQPIGIPALPPKPQSGASQIKTTTSGSSREQTDDDELEAEIEANQ
STMDPSDSEIEANQSTMDPSDLKRMRRMLSNRESARRSRRRKQAHLSDLEMQVAQLRVENASLFKRLTEMSQKYNDAAVD
NRILRADVEALRAKVKMAEDMVARATGVGHSIQNTAQISQASGMRYMGGPLESPVTSGLQDS
>GYM_Pab_MA_960494g0010_high_C_REF
MIYSQLSIVEIAIIVDLFNVSMSFFMGGGKLSNRESARRSRRRKQAHLNDLEIQVAQLRVENSSLFKRFTEINQKYSGAS
VDNRVLKSDVEALRAKVKMVESMVPKAATAGFPFQNTSQVQSAVSLRYTTGIFDSPATNVLQGEDGLYMNTAQSTGTGGS
SLSCAISDMNQQNKELQIQHTGSKMGRTPSMQRVASLEHLQKRIRGGITCGSMPWGGAWDVDGSQVMEHSEH
>GYM_Pta_whole_PITA_000053292-RA_C_REF
MSRDGDEEKCGWMEQVECEGRRVSVKRDYGNVKERWSCMRVKERLLGMLSNRESARRSRRRKQAHLTDLEIQVAQLRVENSSLFNRFTEINQKYNEASVDNRVLKSDVEALRAKVKMAESMVPKAVAAATAGFPPQNSSQVQSAVGLRYRTGIFDSPATNVLQGEDGLYMNIAQSTGTGGSSLTCAISDMNQQNKELQIQHTGSKMGRTPSMQRVASLEHLQKRIRGGMTCGSMPWGGAWDVDGSQVIEHSEH
>GYM_Pta_whole_PITA_000023638-RA_C_REF
MERVFSVDDILGTFWKMDTQGEGVGETAPSGDMATNRTTTRTSMNRSASEWAFQRFITESASVPPTSPSGSSSPHIPNHQDLDHKMKKNSSSSSAPTPTPPALVNVEEEEEEEEMREDVKVEKEGKEEKQGSKDKKEEVAAKGVVGNEPSPSSSSSVAVNVNPLSPLLKGTGSVIEKGVVTHTNPQEYESFLKQRLDLACAAVALTRASGIDFHGAPPLTFGAQHSQNLGMESQAGSTLSVAQSSGSRPIHNGALGHNVSQPIGIPALPPKPQSGTAQIKTTTSGSSREQTDDDDLEAEIEANQSSMDPSDLKRMRRMLSNRESARRSRRRKQAHLSDLEMQVAQLRVENASLFKRLTEMSQKYSEAAVDNRVLRADVEALRAKVKMAEDMVARATGVNHSIQNPTQISQASGMRYMGGPVESPVTSGPQDSSRYSHPGQPVSTQGMTCDVSNINDRSKEVLPHNVGTKMGRTPSMQRVASLEHLQKRIRGGVACGSTPWSGGWDIEGSPRIENGGQ
>ANG_Atr_v1.0_scaffold00002.534_C
MDNKVFSVEDIAETYWNPHSPPLTNEEEAEKIRVSNMNRSASEWAFQRFLEEASATSSSHNNKRQEDEVVEIENPPPLLNEAQSNENPIPMGSQDHQAILKQRLDLLCAAVALTRSSAIKSQDCPLLAESGVQGSDAPQLGFLSSGKGHVYNFPRTQDQSVAGPIGIPALPAVTKNVGAQVRATTSGSSREQSDDDDVEVDTELNEPVDPSDVKRVRRMISNRESARRSRRRKQAHLSELETQVAQLRVENSSLLKRLSDISQKYNEAAVDNRILKADVETLRAKVKMAEDSVKRVTGGGAFALTMSDISGISAQFSPSDASSVGAAVPVQDDVKHFFQPTDIHDHQRLSNGLMDMGLNGGEEAHSAMVGKMGRTPSLQRVASLEHLQKRIRGGPSSACGPIPWDASWDAEPSNKAEGNNKFPQFPVFKTLKQCTQVHAYMIITGLILNPQNPKKLLLFLTDPDHGNLHYARLVFRRISNPSLFLWNTFIKGCYKNHAAREAIDLYREMRRSNMSLDMHTFQFLFKACARAVAEREGMEIHGNFIKLISVTDVFVDNSLIHMYCSFGRVELARKVFELMGFKNVVSWTCILNGYAKLGLMDDALRVFDEMPDKNVVSWASMVAGYAQCGRGQEAVRWLNETYYHIIL
>ANG_Atr_v1.0_scaffold00025.227_augustusExt_scaffold00025.g6.t1_C
KQSNRESARRSRRRKQAQLSDLESQVDQLKIENADLFKQFTDINHQYSNAATNNRILKSEVEALRAKVKMARDMVERGTSPSAMDFQASNTNYHMPCIDNNPLYNAGLMGVRQEAITSTTANNSNNVDDVCKINGAVERRVSVEQMVHKRMCGGTPSLLSMTLPWHLNGISAPKHG
