# Supplementary material for: The phylogeny of C/S1 bZIP transcription factors reveals a shared algal ancestry and the pre-angiosperm translational regulation of S1 transcripts
Source: Sci Rep. 2016 Jul 26;6:30444. doi: 10.1038/srep30444 (PMC4960570; doi:10.1038/srep30444)
Supplement: Supplementary Dataset 1 [file srep30444-s4.zip › Data_S1_sequences/Data_S1_Dataset_08_CHL-ANG_reference_S.fa]

>CHA_Kfl_kfl00080_0330_S
MGSRDGQRPVGRSPSVDDLFAPMLQMQMQGDEEDRKPGLHLPDYPLPGSGGPRPSGGNYSSIPPNTSPRPSAADNASSLMPPPSTSRYTSAAGPPPPQDSGQFRDAKSPQAGEITAAGEHPRKVAEGLHDGRLSNPTSDDDGGLGQEGSDERKQKRMLSNRESARRSRMRKQQHLDELKAQVAQLRAENHHMAQKYSIAARHYAQLNEENRMLRHHAVDLSRTLHRLEAVARPGIGGMGGGGYPHPR
>BRY_Ppa_Phpat.013G050500.1.p_S
MGAMEVTGEEKDVQKGGSMPRAPSVDDLFVPMGRLDMHSSGMGADNEEVKEGGNTSASNVCGSSSLVHSATAEKTPSASDGARLGLNLNRSELSGLSRDSCGEISEQVHDKGGETHSSPRNKKPEGQSNHTSDDDQPVIDERRQKRMISNRESARRSRLRKQQHLDELRSQISHLRAENVHLLNRYSLASQQYAQLNEENSVLRSNAVDLRHQLQTLHPGTSGHQMMTLEPRDLSSVQPLPLNLSLCSGPIEDPNWGKY
>BRY_Ppa_Phpat.015G025300.1.p_S
MGAMEMTGAEEKMQGEVGTMSRAAPVDDLFAPMGRLDVQSLGVGLGSERGEGGNASLFSSCAISSNVRSRTAEKSPTSGPNLALDVNHLDISGLSRDYYEGERHDIGGDTSFSPRVNNLEGQSNFTSDDDQVVVDERRQKRMISNRESARRSRLRKQQHLDELRSQIAQLRAENTHMLNRFSLASQQYAQLTEENCVLRSNATDMRHQLQMLHHAASSHQPLSLERGLGTVQPLPLNLSLCSGLTEDANW
>LYC_Smo_augustus_scaffold_31:g5.t1_S?
MRRSQQRFLLAESFLAMFEFSSDSSGGIACDFKGEIPSFVFVPQVDDLSGVTMPEHHLEVEDFLIQDQSGNEEDEEEN
LTKLRKEKRMQSNRESAKRSRLKKQIQLEETTRLLEHLRQQNGLLRYKVSLAVNEYRELMLHNRELRMNAHNLSYRLQYLGLAASSLSINTATAAPAA
AVSSPATASTAAAAAAAASAWISEREISSRE
>LYC_Smo_augustus_scaffold_55:g8.t1_S
MGAWDDAEAGVAGIYGGGAGSSKESALPRTPSVDDLFAPLWRLEVQQQSLGQIQDLGAANWKSVDRVPKFPAGGPERD
FAPGPALPALDHSVPPSTSTSEEDQQLLGVDDKKQKRMLSNRESARRSRLRKQQHMEELRSQLLDLRAQNSHILGKLSVASQQFSQISHDNQLLRLQA
SELGRQLQRLHRQASVHHPDGLHAFGFGTSHLDPPGVALRPSSPPPRSAYAIVTDVLQGSSLCSSGEGEALSGCCAKAYVLPAYGLDTIRYAPAALSF
CPVRKLFNYGARGVLRSRQRQPMRDGKLPLDRNFGGLSPLLPSPLSLSLSDQVDAFTGEGLRGNPAAVCVLSCEADPMSMQRVATELNVSQTAFLVKN
SSEEEISPFDYELRWFSPRCEVTLNQAYHCAF
>LYC_Smo_17886_augustusExt_scaffold51.g7.t1_S
MGAWDDAEAGVAGIYAGGAGSSKESVLPRTPSVDDLFAPLWRLEVQQQSLGQIQDLGAANWKSVDRVPKFPAGGPERD
FAPGPALPALDHFVPPSTSTSEEDQQLRGVDDKKQKRMLSNRESARRSRLRKQQHMEELRSQLLDLRAQNSHILGKLSVASQQFSQISHDNQLLRLQA
SELGRQLQRLHRQASVHHPDGLHAFGFGTSHLDPPGVALRSSSPPPRSAYAIVTDVLQGSSLCSSGEGEALSGCCVLRAKAYVLPAYGLDTIRYAPAV
LSFCPSKRRDKNDSALISFSARSASTGFPDRRKSSAKFFEFLVDLAMAPAESSDLGSGIQCVMVDAFTGEGLRGNPAAVCVLSCEADPMWMQRVATEL
NVSQTAFLVKNSSEEEISPFDYELR
>LYC_Smo_413715_augustusExt_scaffold21.g3.t1_S?
MRRSQQRFLLAESFLAMFEFSSDSSGGIACDFKGEIRSFVFVPQVDDLSGVTMPEVHLEVEDFLIQDQAGDEDDEEEN
LTKLRKKKRMQSNRESAKRSRLKKQIQLEETTQLLEHLRQQNGLLRYKVSLAVNEYRELMLRNRELRMNAHNLSYRLQYLDLAASSLSINTTTAAPVA
AVSSPATASAAAAAAAAASAWISERKLSSRE
>GYM_Pab_MA_84875g0010_medium_S_REF
MEPSPIQINGAVMESEAARVAAFSFSGADTMIIRPGSETFVPGFPSFTDLQSNQMLVSHSNLIGLHKNSLIPIHPAQFSK
EIYDMGSTQYSSMPFSAHLNAPGAKTVVLLSVDKRCLTENLLHAPGGNGEAILHSRSSSASDEAKEQQVIEDRKKRRMLS
NRESARRSRLRKQHHLDELRAQVAHLRAEHGEILNKFNITSQHYAHITEENCSLRSEALALSHQLQGLQHTLNSQSHGLS
QTMGIETRNCSLAHISLESGTIAHSWVSPEQWF
>GYM_Pab_MA_38931g0010_high_S_REF
MESEIATAADFSYFGADRTIIGPESERFVPAFPSLTCLQSDQMLLSHSNEMSIHKNSAVPIHPAQFSREIYDMESTQYNN
MNFLANLEAPGAKTAVYAKRSMPVYVDKRCAIQDSLHSLGGNWEAISNSQSNSASDEADDQQVINVRKKRRMLSNRESAR
RSRLRKQQHLDELRAQVAHLRAENGQIMNNFNIFSQHHARITEENCLLRSEALELSHKLERLHHTINAQSHGAFKTMSIE
NGNCGVAHLSSESSTIAQSLLSPDLLF
>GYM_Pab_MA_142711g0010_high_S_REF
RYCPGLLYYHCIVPLPIPSVLPSDCGGYLNLISVFAFHAVSILFPAEFCAFHSLLEMQSEQVLLPLSPVISNGCFHMNVD
DTRGAQEFLSRDCYESLLSNSYFMLYPPPTLSNNNSNSSSSPEACKPLPKGCYIRQDSAASSCQTACNSASDELEEQQHI
INDERRERRMLSNRESARRSRMRKQKHLDELRAQVAHMRAENRQILSSFDILTQRYRQVLEENSLLKTETLELSQRLHQL
QQAITASQ
>GYM_Pab_MA_105743g0010_high_S_REF
MVSSPIQIDSSQAAKGVVMESETAAATAFSFFGADRMIVWPGSERAGPVLSSVTGLQSNQMFISHSNQMGIHKSSVVPIH
PTQLSGDIYDMGSTQYNNMNFSANADDPGAKTAVPSKRPVPVSLDKRCRTQYSLHSPGRNGEAISYSWNNSTSDETEDRQ
VIDVRKKRKMLSNRESARRSRLRKQLHFDALRAQVAHLRAENGQILNKFNIAAQHYAQITEENSQLTSHALELIQKLQRL
HHTINAQSHRAFKTMGIETGICSGAHLSTESDTIAQCFIEASDLLS
>GYM_Pab_MA_7751g0010_high_S_REF
MVTSQSYQMDIPKNFVVPIRPAQFSREIYDMGSAQYNNMNIAAHLNASGAKTAVPTMKSMRVSVDKMCPTQDSLYSPGSN
GEGISQSRSISVSDEAEVQQVIDVRKQRRMLSNRESARRSRLRKQHHLDELRAQVAHLRAENGEIVDKFNIASRHYAHII
EENCLLRSQAQELNRKLQILQHTINAQSHGGFKTTGIETGNCSAAHLSLESGTIANSFISSDLLF
>GYM_Pab_MA_7668829g0010_high_SX_REF
RKQQHLDELRAQVDHLRAENGQILKKCNITSEHYAHIREENYLLRSHGLELGQKLQRLQHVLNAQSHNVFETMGVETRNC
SAAHMSSAYSTIADSLVSPNLWF
>GYM_Pab_MA_155502g0010_high_S_REF
MQSEQVLLPLSPVISNGCFHMNVDDTRGAQEFLSRDCYESLLSNSYFMLYPPPTLSNNNSNSSSSPEACKPLPKGCYIRQ
DSAASSCQTACNSASDELEEQQHIINDERRERRMLSNRESARRSRMRKQKHLDELRAQVAHMRAENRQILSSFDILTQRY
RQVLEENSLLKTETLELSQRLHQLQQAITASQ
>GYM_Pab_MA_757530g0010_high_S_REF
MGSTQYTNMPFSANLNTPGAKTGVPTHRSVPVSVDGGCPTQDSLHSPGDNGEAISHFWSNSASDEAEEQQVIDVRKHRRM
LSNRESARRSRLRKQQHLDELRAQLDHLKAENEQILEKFNITSQHYAHITEENCLLRSHGLELSHKLQRLQHTLNAQSHG
DFETMGVETRNCSAAHMSSAYSTIAHSVFSNLWF
>GYM_Pab_MA_110105g0020_high_SX_REF
MLSNRESARRSRMRKQKHLDELRAQVAHMRGENRQILSSFDILTQRYSQALEENRVLKAQGMELSQQLHQLQQAIAASQS
SAAASPFVLNAFHHNNNNNIINIDEAVDTNTNSLSQCLISCSDNMISCPDNTI
>GYM_Pab_MA_9399348g0010_high_S_REF
MVTSQSYQMDIPKNFVVPIRPAQFSREIYDMGSAQYNNMNIAAHLNASGAKTAVPTMKSMRVSVDKRCPTQDSLYSPGSN
GEGISQSRSISASDEAEVQQVIDVRKQRRMLSNRESARRSRLRKQHHLDELRAQVAHLRAEHGEIVDKFNIASQHYAHII
EENCLLRSQAQELSRKLQILQHTINAQSHGGFKTTGIETGNCSAAHLSLESGTIANSFISSDLLF
>GYM_Pab_MA_3495259g0010_high_SX_REF
VVQLRAENNHILSKFNIASQHYLQVEEQNRVLRSQATDLYQKLQVLISMQQQQQQQSLGNFDNLEFQNSGFC
>GYM_Pab_MA_297827g0010_high_S_REF__MA_297827_2229:4643_- | 909:1493[+] -> 1000+1+1000 (ext. 762:1496) (WARNING: UP:908 DW:922)
SETFVPGFPSLTYLQSNRMLVSDSNQMELHKNSVIPIHPAQFSREIYD
MGSTQYTNMPFSANLNTPGAKTGVPTHRSLPVSVDGGCPTQDSLHSPGDNGEAISHFRSNSASDEAKAQQVIDERKHRRM
LSNRESARISRFRKQQHLDELRAQVDHLRAENGQILNKCNITSEHYAHRREENYMLRSHGLEPGHKLTRLQHALNAQSPN
VFETMGVETRNWSVAHMSSTYSTIADSLVSPHLWF
>GYM_Pta_partial_PITA_000058051-RA_S_REF
LCNKATVAIFSFLEQAVIIRKGSERFVPVSISLTALQSNQILVSHSNQMGIDKNSVVPIQPLQFSREVYHMGSTQYDNMNFSANLNAPGAKTAVSTKKSVPMSEDKSCPIQDSLHHRRGNGEGISHSWSISACAAAEDQQVIDVRKQKRMLSNRESARRSRLRKQLRLNELNAQVAYLKAENGQIQNKLNIASQQYAQITEENYLLKIEAVKLSHERCNKATIATFSFLVQTVIIREGSERSFVVQSDACFSFKLNGHRQKLCIPNLASTIQRRSISYGDSTQYDNMNISANRNASGAKTSVPTKKSVPVSVDKSYPIQGSLNRPRGNGEPISHCWSISACAAAEDQQLIDRICKEVSAPEIASLERAKRSGGLSESGERTPRETNKYYFTAICSYNLVLPLKP
>GYM_Pta_whole_PITA_000054750-RA_S_REF
MLPLLSGSSQRPLIASSAPLQGFGVRNINMNGVVPILKTSQQPSSSSCFHPPTAGLTNLQTWENNTRLKLNPAPPSRPAAEISSKSMAPPPSTKLNLPPCTTNSTGSSSSMTYGSCPPSSSHSGSEEEEQQRQGQQKEKKKNVIDERKQRRMLSNRESARRSRMRKQQHLDELRAQIVQLRAENNHILSKFNLTSQHYLQVEEQNRILRSQAIDLYQKLQAVTSMLQQQQSLGNFDDLDFQNSAFC
>GYM_Pta_whole_PITA_000024949-RA_S_REF
MTRSDAGEMPETKMSDEQFQQAFLNMQQMLGELYEDKKARDAASSSKTLKKDKDLQSNQMLVSHSNEMDLYNNSVIPISPAQFSREICDMGHTQHGNMPFSANLNTPGSISEVPTERSVPVSVNEGYPTEDSLHSPGRTGEAMSHIWGHSASDKTEEQQVREERKQKRMLSNRESARRSRLRKQHLVDQLRAELDHLRAENGEILKKLNITSAHYAHITEENSLLRSEAMELSHNLQRLQYTLNAQPHGVFESMGVETRNCSAAHMSSTYGTIGHSLVSPHLWF
>GYM_Pta_whole_PITA_000018284-RA_S_REF
MELTDIIRQRSQRFGPVWPSLTRLQSNQMLTSNSNQMDIPKNFVLPNHPVEFSGEIYDMGSTQYNNINVAAHLNASGTKNAVPTKKSVGVSVDKRCPTQDSLYSWGTNGEGISHSRSISASDEAKDQQVIDAMKQRRMLSNRESARRSRLRKQRQLDELGAQVAQLTAEKGQIVDQFNIAAQHYAHIIEENCVLRSQALELSRKLQRLEDAINAQSHGGFKTMGIEIGNCSAAHLSFESGTIAHSLISSDIFKRSCNTARAATFSLMERTDISRQGSQRFGPVSPSLTRLQSNQMLTSHSNQMDIPKNYMLPIHPVESSGEIYDMGSAQYNNINVAAHLNASGAKTAGTRKKSVAVSVDKRCPTQDSLYSCGSNGEGISHSRSISASHEAKDEQVIDAMKQRRMLSNRESARRSRLRKQHQLNELGAQVAQLTAEKGQIVDQFNIAAQQYAHIIEENCVLRSQALELRRKLQRLDDTINAQSHGVFKTMGIEIGNCSAAPLLIPLSLPISCSEAQIHCAKVKTS
>GYM_Pta_whole_PITA_000018286-RA_S_REF
MQCPQRNKCVCVYGQKVPKSSFIVFFWIYWGGDLTISEISTSDEAEDQQVIDMREKRSGKRSCNTATAVTFPLMERTVIIAQGSERFGPVSPSLTGLQSNQMLSSHSNQLDIPENSVVPIHPAEFSGEIYDMGSTQYKNMNFPAHLNASRAKTAVPTKKSVRVSVDKRCPTQNSLYSTGASGEGISQSRSMLASDEAEDQQGTRKRRRMVSNRESARRSRLRKQHHFDELRTQVAHLRAENGRILDQFNIASQHYAHIIEENGVLRSQALELSHKLQSLHDMINAHSHGVFKTMGIETGNCSAAHLSTESGTIACSFISSDFLF
>GYM_Pta_whole_PITA_000016265-RA_S_REF
MQSEQVLLPLSPMISSGSFHLGVDDTRGSQDFLGRECYESFLNNNYYMLYPPPTLSNSGNNSSSSPEACKPLPKGCYIRQDSAGSSSHSAQTACNSASDEAEEQQHTIIDERRERRMLSNRESARRSRMRKQKHLEELRAQVAHMRAENRQILSSFDILSQRYSQILEENRVLKTQTMELSQQLHQFQQALTASQTGKLKREEGWKLCWQGLDWSDPGRLPLRRRALLASSNRESVERGIEVRPLPPLDPARLQLARRRSGDIAVRGGGGAEQAKAQKNRRAKEPRRST
>ANG_ATR_V1.0_SCAFFOLD00006.213_S
MHPGSALAAHFSEPMYALDPQLSPFPIMNNCGLPTLHYPNPMQSLCMSNSGSDEASEERQQDERRRRRMLSNRESARRSRMRKQRHLDELWTTVLRLRSENRQLIEKLNVTSEHHEKVMIENESLRAEVTDLRRMLENMREKGGECVQQPGVGVVPLPLSAFSLLRDFEEVSCNTAHLKAEAACQSSSIASSIDPLH
>ANG_Atr_v1.0_scaffold00065.59_S
MLKPLQPIPKPHFSSLPLKTTHVEDHPNPPQNHHPISLLDEKRQRRKLSNRLSARRSRMRKQQHLDDLRHTVSRLSYGNDELARRVALASDHLSRVIVENERLRLEYGVLRKRLSDYCHNLVLREIEISCNGDYFTGDFHVPFAQVSMI
