# Supplementary material for: The phylogeny of C/S1 bZIP transcription factors reveals a shared algal ancestry and the pre-angiosperm translational regulation of S1 transcripts
Source: Sci Rep. 2016 Jul 26;6:30444. doi: 10.1038/srep30444 (PMC4960570; doi:10.1038/srep30444)
Supplement: Supplementary Dataset 1 [file srep30444-s4.zip › Data_S1_sequences/Data_S1_Dataset_10_GYM_S1.fa]

>GYM_Pab_MA_35014_5607:5942[-]_S1 -> 1500+1+1000_1483:1959[+] -> 1000+1+1000 (ext. 1306:1989) (WARNING: DW:877)
*CVGFLFFYLYYSSQSLPNSVVFAASLTYKLCSRMSPPPSYSMFPNSGMGLNPSVTSSEPSSQVSGSIPLHYSGSEEDPKQTIDERKQKRMLSNRESARRSRMRKQQHLDELRAEAAHLRAENNHMLTKFNIASHKYMQLEEENSLLRSYATDLSLKLQSLTIAMQWAGVLNDMDLDSSTGFMDTTDIKSCYLPSISQPLTSTEIYQ*LLMCLEHIN*HITLICQSV*
>GYM_Pgl_gb|ALWZ02S4544023_69247:69582[+]_S1
*CVGFLFFYLYYSSQSLPNSVVFAASLTYKLCSRMSPPPSYSMFPNSGMGLNPSVTSSEPSSQVSGSIPLHYSGSEEDPKQTIDERKQKRMLSNRESARRSRMRKQQHLDELRAEAAHLRAENNHMLTKFNIASHKYMQLEEENSLLRSYATDLSLKLQSLTIAMQWAGVLNDMDLDSSTGFMDTTDIKSCYLPSISQPLTSTEIYQ*LLMCLEHIN*HITLICQSV*
>GYM_Pta_jcf7180063082792_23599:23961[+]_S1 -> 1500+1+1000_1441:1960[+] -> 1000+1+1000 (ext. 1345:2035) (WARNING: DW:903)
*QSLPISVVFAASLTNKLCSRMSPPPSYSMFPNSGMGLNPSVTSSEPSSQVSGSIPHQYSGSEEDPKLTIDERKQKRMLSNRESARRSRMRKQQHLDELRAEAAHLRAENSHMLTKFNIASQKYMQLEEENSLLRSYAMDLSLKLQSLTMAMQWAGVLNDVDLGSSTGFIDTTDIKSTCPPFHIPWHQQKFIISYSSVTNISISTLLLSVNLYSFRIYCYKQRMDVRK*
>GYM_Asi_contig_2689196_380:793[-]_S1 -> 1500+1+1000 (WARNING: UP:295 DW:379)_278:754[+] -> 1000+1+1000 (ext. 95:790) (WARNING: UP:277 DW:334)
*CVGFLFFTSITHCNHCPSLWFLQPASHISFALCSRMSPPPSYSMFPNSGMGLNPSVTSSEPSSQVSGSIPYQYSGSEEDPKQTFDERKQKRMLSNRESARRSRMRKQQHLDELRAEAAHLRAENNHMLTKFKIASQKYIQLEEENSLLRSYAMDLNHKLQSLTIAMQWAGVLNDLDLGSSTGFMDSTDIKSCYLPSISQPLTSTEIYQ*LFICLKHIN*HSILTCQSVQF*
>GYM_Ggn_contig_411917_3499:3921[-]_S1 -> 1500+1+1000_1423:1914[+] -> 1000+1+1000 (ext. 1348:1926)
*SGYICGTRMAPPLNPTMAVDVGTTKLSPKAAAGAGAASASASASASASGSEEELKHMIDERKQRRMLSNRESARRSRMRKQQHLDELRAEAAHLRTQNNHILTKLNVTSHKYLQMHEENDKLKSYATELNLKLQSLNMILQWAGLLNGLDLSSTSTASEFQLDPNPPLLSPIDFKLSYLSPVAMAAAEIYQ*
>GYM_Psy_contig_3810607_1601:1963[-]_S1 -> 1500+1+1000 (WARNING: UP:307)_260:751[+] -> 1000+1+1000 (ext. 152:766) (WARNING: UP:259 DW:919)
*QSLPISVVFAASLTNKLCSRMSPPPSYSMFPNSGMGLNPSVTSSEPSSQVSGSIPHQYSGSEEDPKLTIDERKQKRMLSNRESARRSRMRKQQHLDELRAEAAHLRAENSHMLTKFNIASQKYMQLEEENSLLRSYAMDLSLKLQSLTMAMQWAGVLNDVDLGSSTGFIDPTDIKSCYLPTISHPLASTEIYH*LFMCLQHIN*
>GYM_Psi_est_pasi_69435452_259:651[-]_S1 -> 1500+1+1000 (WARNING: UP:87 DW:258) | 49:525[+] -> 1000+1+1000 (ext. 1:555) (WARNING: UP:48 DW:213)
FPNSGMGLNPSVTSSEPSSQVSGSIPHHYSGSEEDPKQTIDERKQKRMLSNRESARRSRMRKQQHLDELRAEAAHLRAENNHMLTKFNIASHKYMQLEEENSLLRSYATDLSLKLQSLTIAMQWAGVLNDMDLDSSTGFMDTTDIKSCYLPSISQPLTSTEIYQ*LLMCLEHIN*HITLICQSV*
