# Supplementary material for: The phylogeny of C/S1 bZIP transcription factors reveals a shared algal ancestry and the pre-angiosperm translational regulation of S1 transcripts
Source: Sci Rep. 2016 Jul 26;6:30444. doi: 10.1038/srep30444 (PMC4960570; doi:10.1038/srep30444)
Supplement: Supplementary Dataset 1 [file srep30444-s4.zip › Data_S1_sequences/Data_S1_Dataset_11_GYM_5ORF.fa]

>BRA_Ath_AT5G49450.1|bZIP1
MINLNQFLVYHSISVVILHWFYVIS
>BRA_Ath_AT2G18160.1|bZIP2
MTPVLCEILLSGLTVKSALCRRTHLVQSFSVVFLYWFYNVS
>BRA_Ath_AT4G34590.1|bZIP11
MSPIILSEIFLSGFMLNSTIRRRTHLVQSFSVVFLYWLYYVS
>BRA_Ath_AT1G75390.1|bZIP44
MSPVISEILRSGLTIDSSLRRRTHLVQSFSVVFLYWFYVFS
>BRA_Ath_AT3G62420.1|bZIP53
MSYSILFRRIRILHSFSVVYLYYTYVFS
>MON_Osa_08g26880.1|bZIP76
MSPILSEVILSGFMISSTLRRGSHLVLSFSVVFLYWFYVFSVTS
>MON_Osa_09g13570.1|bZIP77
MLLLIIPEHLLSRFMTGPAITQLVQSFSVVFLYWFYVFSVSSL
>MON_Osa_02g03960.1|bZIP78
MSPVISEILLSGFMINSTLRRRTHLVQSFSVVFLYWFYVFS
>MON_Osa_01g36220.1|bZIP84
MITSTVLVQSFSVVFLYWFYVFS
>MON_Osa_03g19370.1|bZIP85
MSITEASLHFCYLHSLSVVFLYFFYVIS
>MON_Osa_05g03860.1|bZIP86
MKLNVLRRRRSHSFSVAFLYWFYVFS
>MON_Osa_12g37410.1|bZIP87
MKIATHLRRSCFLHSFSVVFLYWFYVIS
>ANG_AmTr_v1.0_scaffold00014_1177044:1177460[+]
MINSALLRRGHQVQSFSVIFLYWFYVFS
>ANG_AmTr_v1.0_scaffold00045_2873791:2874216[+]
MVFSTLESLLHQVQSFSVVFLYWFHEFS
>GYM_Asi_contig_2689196_380:793[-]
LLIVFQLFLYWIYNFISNDYNPYLKILHSLH
>GYM_Pab_MA_35014_5607:5942[-]
MFPSSLLVSGVLLIVFQLFLYWIYRFMSNDYCPYLKILLCLH
>GYM_Pgl_gb|ALWZ02S4544023_69247:69582[+]
MFPSSLLVSGVLLIVFQLFLYWIYRFMSNDYCPYLKILLCLH
>GYM_Psy_contig_3810607_1601:1963[-]
MFPSSPLVSGVLLIVFHLFLYWIXRFISHN
>GYM_Pta_jcf7180063082792_23599:23961[+]
MFPSSPLVSGVLLIVFHLFLYWIYRFISHN
>GYM_Ggn_contig_411917_3499:3921[-]
MICGHEFGLEITVFCDVLMLLVVILVSWVCFLYWVYDFFCNSSFPSRFRAAKSCLFLCSCVCDRHGC
