# Supplementary material for: The phylogeny of C/S1 bZIP transcription factors reveals a shared algal ancestry and the pre-angiosperm translational regulation of S1 transcripts
Source: Sci Rep. 2016 Jul 26;6:30444. doi: 10.1038/srep30444 (PMC4960570; doi:10.1038/srep30444)
Supplement: Supplementary Dataset 1 [file srep30444-s4.zip › Data_S1_sequences/Data_S1_TITLE.txt]

“The phylogeny of C/S1 bZIP transcription factors reveals a shared algal ancestry and the pre-angiosperm translational regulation of S1 transcripts”. Peviani A., Lastdrager J., Hanson J., Snel B. 

Supplementary Data S1. Datasets used in the analyses (fasta format), including reference arabidopsis and rice C and S sequences, 
identified C and S1 angiosperm sequences, identified C, S, proto-C/S and cII green plant sequences, and identified S1 5’ORF sequences from gymnosperms. 

Datasets description:

Dataset_01. Reference arabidopsis and rice C and S bZIP sequences.
Dataset_02. Angiosperm AtbZIP9 (C group) ortholog sequences, excluding A. thaliana and O. sativa.
Dataset_03. Angiosperm AtbZIP10/25/63 (C group) ortholog sequences, excluding A. thaliana and O. sativa.
Dataset_04. Angiosperm AtbZIP1/53 (S1 group) ortholog sequences, excluding A. thaliana and O. sativa.
Dataset_05. Angiosperm AtbZIP2/11/44 (S1 group) ortholog sequences, excluding A. thaliana and O. sativa.
Dataset_06. Annotated proto-C/S, cII and C bZIP sequences from green plants.
Dataset_07. Predicted C bZIP sequences from green plants.
Dataset_08. Annotated S bZIP (non-S1) sequences from green plants.
Dataset_09. Predicted S bZIP (non-S1) sequences from green plants.
Dataset_10. Gymnosperm S1 bZIP sequences, main ORF.
Dataset_11. Gymnosperm S1 bZIP sequences, 5’uORF.
